# Supplementary material for: A systematic review, umbrella review, and quality assessment on clinical translation of stem cell therapy for knee osteoarthritis: Are we there yet?
Source: Stem Cell Res Ther. 2023 Apr 15;14:91. doi: 10.1186/s13287-023-03332-5 (PMC10105961; doi:10.1186/s13287-023-03332-5)
Supplement: Supplementary file 3 — Additional file 3: Appendix 3. Registration status of clinical studies on stem cell therapy for KOA. [file 13287_2023_3332_MOESM3_ESM.xlsx]

## Sheet: SearchResults
Rank	NCT Number	Title	Status	Study Results	Conditions	Interventions	Outcome Measures	Sponsor/Collaborators	Gender	Age	Phases	Enrollment	Funded Bys	Study Type	Study Designs	Other IDs	Start Date	Primary Completion Date	Completion Date	First Posted	Results First Posted	Last Update Posted	Locations	Study Documents	URL
1	NCT03956719	Treatment of Early Knee Osteoarthritis With Autologous Adipose-derived Mesenchymal Stem Cells	Unknown status	No Results Available	Knee Osteoarthritis	Drug: Autologous adipose-derived mesenchymal stem cells|Procedure: abdominal liposuction	Hospital for special surgery knee score postoperative 1 month|Hospital for special surgery knee score postoperative 3 month|Hospital for special surgery knee score postoperative 6 month|Visual Analogue Scale Postoperative 1 month|Visual Analogue Scale Postoperative 3 month|Visual Analogue Scale Postoperative 6 month|Evaluation of cartilage repair under MRI postoperative 3 month|Evaluation of cart…	Qilu Hospital of Shandong University	All	15 Years to 65 Years (Child, Adult, Older Adult)	Not Applicable	8	Other	Interventional	Allocation: N/A|Intervention Model: Single Group Assignment|Masking: None (Open Label)|Primary Purpose: Treatment	2019042	2019-03-02	2020-09-09	2020-11-01	2019-05-21		2020-09-16	Qilu hospital of Shandong University, Jinan, Shandong, China		https://ClinicalTrials.gov/show/NCT03956719
2	NCT05160831	Human Umbilical Cord Mesenchymal Stem Cells in the Treatment of Knee Osteoarthritis	Not yet recruiting	No Results Available	Knee Osteoarthritis	Biological: Human umbilical cord mesenchymal stem cells	VAS score|Kellgren-Lawrence score	Southwest Hospital, China	All	18 Years to 70 Years (Adult, Older Adult)	Not Applicable	50	Other	Interventional	Allocation: N/A|Intervention Model: Single Group Assignment|Masking: None (Open Label)|Primary Purpose: Treatment	SCforKneeOA	2022-01-20	2023-01-20	2024-01-20	2021-12-16		2021-12-16			https://ClinicalTrials.gov/show/NCT05160831
3	NCT03308006	Knee Osteoarthritis Treatment With Adipose-derived Stem Cells: Phase II Clinical Trial	Unknown status	No Results Available	Knee Osteoarthritis	Biological: Stem cells	Regenerated cartilage	King Faisal Specialist Hospital & Research Centre, Jeddah	All	45 Years to 65 Years (Adult, Older Adult)	Phase 2	18	Other	Interventional	Allocation: N/A|Intervention Model: Single Group Assignment|Masking: None (Open Label)|Primary Purpose: Treatment	IRB 2018-04	2018-12-20	2019-06-30	2019-06-30	2017-10-12		2018-08-10	King Faisal Sepcialist Hospital and Research Center, Jeddah, Saudi Arabia		https://ClinicalTrials.gov/show/NCT03308006
4	NCT01809769	Autologous Adipose Tissue Derived Mesenchymal Stem Cells Therapy for Patients With Knee Osteoarthritis	Completed	No Results Available	Knee Osteoarthritis	Biological: Mesenchymal stem cells low-dose group|Biological: Mesenchymal stem cells mid-dose group|Biological: Mesenchymal stem cells high-dose group	Recording of Adverse Events and Serious Adverse Events|Electrocardiogram|Vital signs|Physical examination|WOMAC Score(The Western Ontario and McMaster Universities Osteoarthritis Index)|Laboratory tests|SF-36|NRS-11|The volume of articular cartilage	Cellular Biomedicine Group Ltd.|RenJi Hospital	All	40 Years to 70 Years (Adult, Older Adult)	Phase 1|Phase 2	18	Industry|Other	Interventional	Allocation: Randomized|Intervention Model: Single Group Assignment|Masking: Double (Participant, Investigator)|Primary Purpose: Treatment	CBMG-KOA-1.1	2013-03-01	2015-03-01	2015-07-01	2013-03-13		2016-04-04	Department of Rheumatology,Ren Ji Hospital,School of Medicine,Shanghai Jiao Tong University,Shanghai,China, Shanghai, Shanghai, China		https://ClinicalTrials.gov/show/NCT01809769
5	NCT03014401	The Effect of Adipose-Derived Stem Cells for Knee Osteoarthritis	Recruiting	No Results Available	Knee Osteoarthritis	Procedure: Arthroscopic debridement with stem cell transplantation|Procedure: Arthroscopic debridement only	Postoperative KOOS (Knee Injury and Osteoarthritis Outcome Score) score 24 months following surgery|Tegner score|Lysholm score|VR-12	University of Colorado, Denver|Stanford University	All	35 Years to 70 Years (Adult, Older Adult)	Not Applicable	29	Other	Interventional	Allocation: Randomized|Intervention Model: Parallel Assignment|Masking: Double (Participant, Investigator)|Primary Purpose: Treatment	19-2893	2016-05-01	2025-12-01	2025-12-01	2017-01-09		2021-06-04	Kerlan Jobe Orthopedic Institute, Santa Monica, California, United States|Stanford University, Stanford, California, United States|UC Health Steadman Hawkins Clinic - Denver Inverness, Denver, Colorado, United States		https://ClinicalTrials.gov/show/NCT03014401
6	NCT04130100	Clinical Study of Pulp Mesenchymal Stem Cells in the Treatment of Primary Mild to Moderate Knee Osteoarthritis	Unknown status	No Results Available	Knee Osteoarthritis	Biological: Low Dose of Mesenchymal stem cell|Biological: High Dose of Mesenchymal stem cell|Drug: Sodium Hyaluronate	Kellgren and Lawrence's rating|WOMAC score|Volume of femoral surface of knee joint on MRI|relaxation time of femoral surface of knee joint on MRI	CAR-T (Shanghai) Biotechnology Co., Ltd.	All	40 Years to 70 Years (Adult, Older Adult)	Early Phase 1	60	Industry	Interventional	Allocation: Randomized|Intervention Model: Parallel Assignment|Masking: None (Open Label)|Primary Purpose: Treatment	KT005SH002	2019-04-04	2021-09-30	2021-12-30	2019-10-17		2019-10-17	Changhai hospital, Shanghai, China		https://ClinicalTrials.gov/show/NCT04130100
7	NCT00550524	Stem Cell Transplantation for the Treatment of Knee Osteoarthritis	Unknown status	No Results Available	Knee Osteoarthritis	Biological: Autologous Stem Cell Transplantation	1- Comparison of pain in the injected knee with the controlateral knee 2- Comparison of joint motion of the injected knee with the controlateral knee|Evaluation of side-effects	Tehran University of Medical Sciences	All	40 Years to 70 Years (Adult, Older Adult)	Phase 1	5	Other	Interventional	Allocation: Non-Randomized|Intervention Model: Single Group Assignment|Masking: None (Open Label)|Primary Purpose: Treatment	3087	2007-12-01	2010-11-01	2010-11-01	2007-10-30		2010-11-22	Rheumatology Research Center, Behcet's Disease Unit (Shariati Hospital), Tehran, Iran, Islamic Republic of		https://ClinicalTrials.gov/show/NCT00550524
8	NCT04351932	Bone Marrow Versus Adipose Autologous Mesenchymal Stem Cells for the Treatment of Knee Osteoarthritis	Unknown status	No Results Available	Osteo Arthritis Knee	Biological: bone marrow mesenchymal stem cells|Biological: Adipose Mesenchymal stem cells|Biological: bone marrow & adipose mesenchymal stem cells injection	knee pain assessed by Visual Analogue Scale.|knee function assessed by WOMAC (Wester Ontario McMaster Osteoarthritis Index). quosteionary.|Quantitative T2-Mapping Evaluation of Changes in Cartilage Matrix	Universidad Catolica Santiago de Guayaquil|Maastricht University Medical Center	All	18 Years to 70 Years (Adult, Older Adult)	Phase 3	54	Other	Interventional	Allocation: Randomized|Intervention Model: Parallel Assignment|Masking: None (Open Label)|Primary Purpose: Treatment	UCSantiagodeGuayaquil001	2020-06-07	2021-06-07	2021-09-07	2020-04-17		2020-04-17	Omnihospital, Guayaquil, Guayas, Ecuador	"Study Protocol and Statistical Analysis Plan", https://ClinicalTrials.gov/ProvidedDocs/32/NCT04351932/Prot_SAP_000.pdf	https://ClinicalTrials.gov/show/NCT04351932
9	NCT03357575	The Comparison of Efficacy and Safety of the Mesenchymal Stem Cells From Adipose and Hyaluronic Acid	Unknown status	No Results Available	Knee Osteoarthritis	Biological: Mesenchymal Stem Cells from adipose|Biological: Hyaluronic Acid	Unexplained local and systemic symptoms or death|VAS score|WOMAC score	Peking University People's Hospital	All	18 Years to 75 Years (Adult, Older Adult)	Not Applicable	14	Other	Interventional	Allocation: Randomized|Intervention Model: Parallel Assignment|Masking: Quadruple (Participant, Care Provider, Investigator, Outcomes Assessor)|Primary Purpose: Treatment	PUPH20170912	2018-01-01	2020-06-01	2020-12-01	2017-11-30		2017-11-30			https://ClinicalTrials.gov/show/NCT03357575
10	NCT02142842	Autologous Adipose Stem Cells and Platelet Rich Plasma Therapy for Patients With Knee Osteoarthritis	Completed	No Results Available	Knee Osteoarthritis	Biological: Autologous adipose tissue stromal vascular fraction and platelet rich plasma	Number of participants with adverse events|Change from the baseline pain score (VAS) at 6 months|Change from baseline Lysholm score at 6 months|Change from baseline MRI assessment	University of Science Ho Chi Minh City|GeneWorld Co., Ltd., Ho Chi Minh|Van Hanh General Hospital|115 People's Hospital	All	18 Years and older (Adult, Older Adult)	Phase 1|Phase 2	30	Other	Interventional	Intervention Model: Parallel Assignment|Masking: Single (Investigator)|Primary Purpose: Treatment	1438/QDBYT	2013-04-01	2015-12-01	2015-12-01	2014-05-20		2016-01-22	115 Hospital, Ho Chi Minh city, Ho Chi Minh, Vietnam|Laboratory of Stem Cell Research and Application, University of Science, Vietnam National University, Ho Chi Minh, Ho Chi Minh, Vietnam|Van Hanh Hospital, Ho Chi Minh city, VN, Ho Chi Minh, Vietnam		https://ClinicalTrials.gov/show/NCT02142842
11	NCT03975101	Very Small Embryonic-like Stem Cells for Knee Osteoarthritis	Withdrawn	No Results Available	Stem Cell Transplant Complications|Knee Osteoarthritis	Biological: very small embryonic-like stem cell	Change of knee pain score|Imaging changes in the knee joint	Fuda Cancer Hospital, Guangzhou|Guangzhou Four-Leaf Clover HealthTech Co., Ltd.	All	50 Years to 60 Years (Adult)	Phase 1|Phase 2	0	Other|Industry	Interventional	Allocation: Randomized|Intervention Model: Parallel Assignment|Masking: Single (Investigator)|Primary Purpose: Treatment	VSEL-knee	2019-07-05	2020-05-25	2020-06-15	2019-06-05		2020-10-19	Biological treatment center in Fuda cancer hospital, Guangzhou, Guangdong, China		https://ClinicalTrials.gov/show/NCT03975101
12	NCT04208646	Allogenic Adipose Tissue-Derived Mesenchymal Progenitor Cells for the Treatment of Knee Osteoarthritis	Unknown status	No Results Available	Knee Osteoarthritis	Biological: Mesenchymal progenitor cells|Biological: No mesenchymal progenitor cells	WOMAC Score|MRI quantitative analysis of articular cartilage|VAS Score|SF-36|Adverse Events and Serious Adverse Events|Changes of laboratory test indexes and vital signs	Cellular Biomedicine Group Ltd.|RenJi Hospital|Shanghai 6th People's Hospital|Shanghai General Hospital, Shanghai Jiao Tong University School of Medicine|Second Affiliated Hospital, School of Medicine, Zhejiang University|China-Japan Friendship Hospital|Huashan Hospital|Shanghai Ninth People's Hospital Affiliated to Shanghai Jiao Tong University	All	40 Years to 75 Years (Adult, Older Adult)	Phase 2	108	Industry|Other	Interventional	Allocation: Randomized|Intervention Model: Parallel Assignment|Masking: Double (Participant, Investigator)|Primary Purpose: Treatment	CBM-ALAM.1-01	2020-05-16	2021-12-01	2022-01-01	2019-12-23		2020-11-04	China-Japan Friendship Hospital, Beijing, China|The Second Affiliated hospital of Zhejiang University School of Medicine, Hangzhou, China|Huashan Hospital Affiliated to Fudan University, Shanghai, China|Shanghai General Hospital, Shanghai, China|Shanghai Jiaotong University School of Medicine, Renji Hospital, Shanghai, China|Shanghai Sixth People's Hospital, Shanghai, China|Shanghai Ninth People'…		https://ClinicalTrials.gov/show/NCT04208646
13	NCT03943576	Allogeneic Adipose Tissue-Derived Mesenchymal Stem Cells (GXCPC1) for Knee Osteoarthritis	Recruiting	No Results Available	Knee Osteoarthritis	Drug: GXCPC1|Device: HA	WOMAC pain score|MRI|Visual Analogue Scale (VAS)|12-item Short Form (SF-12)	Gwo Xi Stem Cell Applied Technology Co., Ltd.	All	40 Years to 80 Years (Adult, Older Adult)	Phase 1|Phase 2	30	Industry	Interventional	Allocation: Randomized|Intervention Model: Parallel Assignment|Masking: Single (Participant)|Primary Purpose: Treatment	GXCPC1	2019-12-01	2023-10-31	2023-10-31	2019-05-09		2023-01-04	GWOXI Stem Cell Applied Technology Co., Ltd., Hsinchu, Taiwan		https://ClinicalTrials.gov/show/NCT03943576
14	NCT03602872	Safety of Allogeneic Bone Marrow Derived Mesenchymal Stem Cells in Subjects With Osteoarthritis	Withdrawn	No Results Available	Knee Osteoarthritis	Biological: Human allogeneic mesenchymal bone marrow derived stem cells	Safety evaluation of all AE/SAEs|Procedure tolerance (procedure pain/discomfort incidence)|WOMAC questionnaire|OAKHQOL questionnaire	Clinica Santa Clarita, Mexico	All	35 Years to 65 Years (Adult, Older Adult)	Phase 1	0	Industry	Interventional	Allocation: Non-Randomized|Intervention Model: Sequential Assignment|Masking: None (Open Label)|Primary Purpose: Treatment	PRO-OAR-BW-001	2019-08-01	2020-04-01	2020-04-01	2018-07-27		2020-07-15	Clinica Santa Clarita, Tijuana, Baja California, Mexico		https://ClinicalTrials.gov/show/NCT03602872
15	NCT04313894	WHARTON JELLY ORIGINATED MESENCHIAL STEM CELL in GONARTHROSIS	Unknown status	No Results Available	Stem Cell|Gonarthrosis	Biological: Wharton Jelly Originated Mesencimal Stem Cell	Changing of Pain after Wharton Jelly Originated Mesenchial Stem Cell 陌njection for one year|Changing of functional knee score after Wharton Jelly Originated Mesenchial Stem Cell 陌njection for one year|Changing of life Quality after Wharton Jelly Originated Mesenchial Stem Cell 陌njection for one year|Radiological Changings according to Kellgren-Lawrence classification systemafter Wharton Jelly Ori…	TC Erciyes University	All	60 Years to 65 Years (Adult, Older Adult)	Phase 2	11	Other	Interventional	Allocation: N/A|Intervention Model: Single Group Assignment|Masking: None (Open Label)|Primary Purpose: Treatment	2015/397	2019-01-01	2019-12-31	2020-12-31	2020-03-18		2020-03-18	Erciyes University Faculty of Medicine, Melikgazi, Kayseri, Turkey		https://ClinicalTrials.gov/show/NCT04313894
16	NCT02966951	Use of Adipose Tissue Derived Mesenchymal Stem Cells for Knee Osteoarthrosis	Recruiting	No Results Available	Knee Osteoarthrosis	Biological: Adipose tissue derived mesenchymal stem cell	Evaluation of the safety and tolerability of the intra articular injection|Assessment of the efficacy of intra-articular injection of ATMSC	Hanan Jafar|University of Jordan	All	42 Years to 75 Years (Adult, Older Adult)	Phase 1	10	Other	Interventional	Allocation: N/A|Intervention Model: Single Group Assignment|Masking: None (Open Label)|Primary Purpose: Treatment	ATKneeUJCTC	2017-01-17	2021-09-01	2021-12-01	2016-11-17		2021-04-28	Cell Therapy Center, Amman, Jordan		https://ClinicalTrials.gov/show/NCT02966951
17	NCT02963727	Use of Wharton Jelly Derived Mesenchymal Stem Cells for Knee Osteoarthrosis	Recruiting	No Results Available	Knee Osteoarthrosis	Biological: Wharton Jelly derived mesenchymal stem cell	Evaluation of the safety and tolerability of the intra articular injection|Assessment of the efficacy of intra-articular injection of WJMSC	Hanan Jafar|University of Jordan	All	42 Years to 75 Years (Adult, Older Adult)	Phase 1	10	Other	Interventional	Allocation: N/A|Intervention Model: Single Group Assignment|Masking: None (Open Label)|Primary Purpose: Treatment	AlloKneeUJCTC	2017-01-27	2021-10-01	2021-12-01	2016-11-15		2021-04-28	Cell Therapy Center, Amman, Jordan		https://ClinicalTrials.gov/show/NCT02963727
18	NCT01183728	Treatment of Knee Osteoarthritis With Autologous Mesenchymal Stem Cells	Completed	Has Results	Osteoarthritis, Knee|Knee Degenerative Disease|Knee Osteoarthritis	Other: Autologous bone marrow mesenchymal stem cells (MSV)	Feasibility and Safety of the Implementation of MSV in the Treatment of Osteoarthritis of the Knee.|Indication of Efficacy	Red de Terapia Celular|Fundacion Teknon, Centro Medico Teknon, Barcelona|University of Valladolid|Centro en Red de Medicina Regenerativa de Castilla y Leon|Institut de Terapia Regenerativa Tissular|EGARSAT Suma Intermutual, Barcelona, Spain|Cetir Sant Jordi, S.a..	All	18 Years to 76 Years (Adult, Older Adult)	Phase 1|Phase 2	12	Industry|Other	Interventional	Allocation: N/A|Intervention Model: Single Group Assignment|Masking: None (Open Label)|Primary Purpose: Treatment	TerCel001|Eudra-CT 2009-017405-11|Protocol Code	2010-05-01	2014-08-01	2014-09-01	2010-08-18	2015-01-15	2015-01-15	Teknon Medical Center, ITRT, Barcelona, Spain|Instituto de Biologia y Genetica Molecular (IBGM), University of Valladolid, Valladolid, Spain		https://ClinicalTrials.gov/show/NCT01183728
19	NCT04212728	Treatment of Knee Osteoarthritis With Autologous Adipose-derived Mesenchymal Stem Cells	Recruiting	No Results Available	Knee Osteoarthritis	Biological: Auotologous AMSCs plus autologous PRP|Biological: Auotologous PRP	Physical function change|Change in pain density|Cartilage repair|Change in MOS item short from health survey(SF-36)|Change in Lequesne Index|Change in knee society score (KSS)	Yantai Yuhuangding Hospital	All	40 Years to 70 Years (Adult, Older Adult)	Not Applicable	60	Other	Interventional	Allocation: Randomized|Intervention Model: Parallel Assignment|Masking: Single (Outcomes Assessor)|Primary Purpose: Treatment	2019-003	2019-12-29	2022-12-01	2023-12-01	2019-12-27		2022-02-24	Yantai Yuhuangding Hospital, Yantai, Shandong, China		https://ClinicalTrials.gov/show/NCT04212728
20	NCT03477942	Impact of Mesenchymal Stem Cells in Knee Osteoarthritis	Recruiting	No Results Available	Musculoskeletal Pain|Knee Osteoarthritis|Cartilage Injury|Cartilage Degeneration	Biological: Autologous Mesenchymal Stem Cells	Primary Endpoint: Incidence of treatment emergent major adverse events directly related to MSC injection|Secondary Endpoint: Development of Pain following injection based on Visual Analog Scale scoring.|Secondary Endpoint: Clinical Evaluation of Injection based on functional outcomes scoring using KOOS, IKDC and Lysholm scoring scales.|Secondary Endpoint: Reparative potential of intra-articular M…	University Hospitals Cleveland Medical Center|Case Western Reserve University	All	18 Years to 60 Years (Adult)	Phase 1	16	Other	Interventional	Allocation: Non-Randomized|Intervention Model: Parallel Assignment|Masking: Single (Participant)|Primary Purpose: Treatment	JV 1.1	2018-10-01	2024-06-01	2024-07-01	2018-03-27		2022-09-10	University Hospital Cleveland Medical Center, Cleveland, Ohio, United States		https://ClinicalTrials.gov/show/NCT03477942
21	NCT03166865	Clinical Study of Umbilical Cord Mesenchymal Stem Cells (UC-MSC) for Treatment of Knee Osteoarthritis	Unknown status	No Results Available	Osteoarthritis of the Knee	Biological: Umbilical-cord mesenchymal stromal cells (UC-MSCs)|Other: Hyaluronic acid	Change From Baseline in visual analogue scale (VAS)|Change From Baseline in western Ontario and McMaster Universities Osteoarthritis Index score|Change From Baseline in knee society score (KSS)|Change From Baseline in MOS item short from health survey(SF-36)|The number of cartilage defects, thickness of cartilage evaluated by X-ray and MRI|The IL-1尾, IL-6, PGE-2, TGF-尾, TNF-伪 and IGF-1 of articul…	Liaocheng People's Hospital	All	30 Years to 70 Years (Adult, Older Adult)	Phase 1|Phase 2	60	Other	Interventional	Allocation: Randomized|Intervention Model: Parallel Assignment|Masking: Double (Participant, Outcomes Assessor)|Primary Purpose: Treatment	lcsrmyygk	2018-10-01	2020-06-01	2020-10-01	2017-05-25		2018-06-04	Liaocheng city people's hospital, Liaocheng, Shandong, China		https://ClinicalTrials.gov/show/NCT03166865
22	NCT01586312	Treatment of Knee Osteoarthritis With Allogenic Mesenchymal Stem Cells	Completed	Has Results	Osteoarthritis, Knee|Arthritis of Knee|Knee Osteoarthritis	Other: Allogenic mesenchymal stromal cells injection|Drug: Hyaluronic Acid	Number of Participants With Adverse Events as a Measure of Safety and Tolerability|Pain and Disability Evolution (WOMAC, Visual Analogue Scale, Lequesne Index and SF-12 Scores)|Evolution of Cartilage Degeneration by T2 Relaxation Measurements in MRI (Cartigram)	Red de Terapia Celular|University of Valladolid|Sanidad de Castilla y Le贸n|Centro Medico Teknon	All	18 Years to 75 Years (Adult, Older Adult)	Phase 1|Phase 2	30	Industry|Other	Interventional	Allocation: Randomized|Intervention Model: Parallel Assignment|Masking: Double (Participant, Outcomes Assessor)|Primary Purpose: Treatment	TerCel004|2011-005321-51|EC11-309|MSV_allo	2012-04-01	2013-12-01	2014-06-01	2012-04-26	2014-11-06	2015-10-16	Centro Medico Teknon, Barcelona, Spain|Hospital Clinico Universitario, Valladolid, Spain		https://ClinicalTrials.gov/show/NCT01586312
23	NCT05579665	Effectiveness of PRP, Conditioned Medium UC-MSCs Secretome and Hyaluronic Acid for the Treatment of Knee Osteoarthritis	Active, not recruiting	No Results Available	Knee Osteoarthritis	Biological: Platelet-rich Plasma|Biological: Conditioned Medium From Umbilical Cord Mesenchymal Stem Cell Culture (MSCs) Secretome|Drug: Low Molecular Weight Hyaluronic Acid	Visual Analog Scale (VAS)|Western Ontario and McMaster Universities Osteoarthritis Index (WOMAC)|Laboratory Assessment	Universitas Sriwijaya|Dr. Mohammad Hoesin Central General Hospital	All	30 Years to 60 Years (Adult)	Phase 1|Phase 2	45	Other	Interventional	Allocation: Randomized|Intervention Model: Parallel Assignment|Masking: None (Open Label)|Primary Purpose: Treatment	58/kepkrsmh/2022	2022-10-02	2023-03-31	2023-05-31	2022-10-14		2022-10-14	Mohammad Hoesin Central General HospitalPalembang, Palembang, South Sumatera, Indonesia	"Study Protocol and Informed Consent Form", https://ClinicalTrials.gov/ProvidedDocs/65/NCT05579665/Prot_ICF_000.pdf	https://ClinicalTrials.gov/show/NCT05579665
24	NCT02162693	Clinical Trial of Autologous Adipose Tissue-Derived Mesenchymal Progenitor Cells (MPCs) Therapy for Knee Osteoarthritis	Completed	No Results Available	Knee Osteoarthritis	Biological: Mesenchymal progenitor cells|Biological: Sodium Hyaluronate	WOMAC Score(The Western Ontario and McMaster Universities Osteoarthritis Index)|Recording of Adverse Events and Serious Adverse Events	Cellular Biomedicine Group Ltd.|RenJi Hospital|General Hospital of Chinese Armed Police Force	All	18 Years to 70 Years (Adult, Older Adult)	Phase 2	53	Industry|Other	Interventional	Allocation: Randomized|Intervention Model: Parallel Assignment|Masking: Single (Participant)|Primary Purpose: Treatment	CBMG-KOA-鈪	2013-11-01	2016-05-01	2016-11-01	2014-06-13		2017-11-17	General Hospital of Chinese Armed Police Force, Beijing, China|Shanghai Renji Hospital, Shanghai, China		https://ClinicalTrials.gov/show/NCT02162693
25	NCT02365142	Treatment of Osteoarthritis by Intra-articular Injection of Bone Marrow Mesenchymal Stem Cells With Platelet Rich Plasma	Unknown status	No Results Available	Knee Osteoarthritis	Biological: 100 million Bone marrow mesenchimal stem cells|Biological: Platelet Rich plasma (PRGF)	Baseline Visual analogue scale (VAS) Baseline Visual analogue scale (VAS)|Baseline value of knee injury and osteoarthritis outcome score (Koos).|Baseline Western Ontario and McMaster Universities Osteoarthritis Index score (WOMAC).|Baseline SF-36 value|Baseline euroquol 5D value|Baseline Lequesne index|Baseline femorotibial distance|Number of Participants with Serious and Non-Serious Adverse Even…	Clinica Universidad de Navarra, Universidad de Navarra	All	40 Years to 80 Years (Adult, Older Adult)	Phase 1|Phase 2	38	Other	Interventional	Allocation: Randomized|Intervention Model: Parallel Assignment|Masking: None (Open Label)|Primary Purpose: Other	CMM-PRGF/ART|2011-006036-23	2014-06-01	2018-06-01	2018-06-01	2015-02-18		2017-10-24	Hospital Universitario de Salamanca, Salamanca, Castilla-Le贸n, Spain|Departamento Cirug铆a Ortop茅dica y Traumatolog铆a. Clinica Universidad de Navarra, Pamplona, Navarra, Spain		https://ClinicalTrials.gov/show/NCT02365142
26	NCT02544802	Mesenchymal Stem Cell Treatment for Primary Osteoarthritis Knee	Completed	No Results Available	Osteoarthritis Knee	Drug: Adipose-Derived Mesenchymal Stem Cells	Safety of intra-articular injection of autologous ADMSCs by incidence of adverse events and alterations in vital signs, blood chemistry profiles, complete blood count, urinalysis, and also the physical examination of the knees.|Clinical assessment of visual analogue scale (VAS)|Clinical assessment of Short Form 36 questionnaire (SF-36)|Clinical assessment of Western Ontario and McMaster Universit…	Steminent Biotherapeutics Inc.	All	50 Years to 70 Years (Adult, Older Adult)	Phase 1	4	Industry	Interventional	Allocation: N/A|Intervention Model: Single Group Assignment|Masking: None (Open Label)|Primary Purpose: Treatment	SB-VGH-201102	2015-06-01	2019-01-31	2019-01-31	2015-09-09		2022-10-28	Taipei Veterans General Hospital, Taipei, Taiwan		https://ClinicalTrials.gov/show/NCT02544802
27	NCT03969680	Mesenchymal Stem Cell Transplantation for Osteoarthritis	Recruiting	No Results Available	Knee Osteoarthritis	Biological: Auotologous BMSCs plus autologous PRP|Biological: Auotologous PRP	Physical function change|Change in pain density|Cartilage repair|Change in MOS item short from health survey(SF-36)|Change in Lequesne Index|Change in knee society score (KSS)	Yantai Yuhuangding Hospital	All	40 Years to 70 Years (Adult, Older Adult)	Not Applicable	60	Other	Interventional	Allocation: Randomized|Intervention Model: Parallel Assignment|Masking: Single (Outcomes Assessor)|Primary Purpose: Treatment	2019-002	2019-07-08	2023-06-30	2023-12-31	2019-05-31		2022-08-04	Yantai Yuhuangding Hospital, Yantai, Shandong, China		https://ClinicalTrials.gov/show/NCT03969680
28	NCT02468492	Pilot Synovial Fluid Molecular/Stem Cell Response to PRP in Knee Osteoarthritis: Clinical & Imaging Outcome Correlation	Completed	No Results Available	Knee Osteoarthritis	Biological: Platelet Rich Plasma|Other: Normal Saline	Biochemical Molecular Outcomes|Clinical Outcomes|Imaging Outcomes	Hunter Holmes Mcguire Veteran Affairs Medical Center|Foundation for Physical Medicine and Rehabilitation	All	40 Years and older (Adult, Older Adult)	Early Phase 1	18	U.S. Fed|Other	Interventional	Allocation: Randomized|Intervention Model: Parallel Assignment|Masking: Single (Participant)|Primary Purpose: Basic Science	IRB #01979/FDA IDE#15944	2014-09-01	2015-11-01	2015-11-01	2015-06-10		2017-08-16	Hunter Holmes McGuire VA Medical Center, Richmond, Virginia, United States		https://ClinicalTrials.gov/show/NCT02468492
29	NCT00850187	Autologous Transplantation of Mesenchymal Stem Cells (MSCs) and Scaffold in Full-thickness Articular Cartilage	Completed	No Results Available	Knee Osteoarthritis	Biological: Bone marrow derived mesenchymal stem cells	Knee cartilage defects|pain	Royan Institute|Tehran University of Medical Sciences	All	45 Years to 60 Years (Adult)	Phase 1	6	Other	Interventional	Allocation: N/A|Intervention Model: Single Group Assignment|Masking: None (Open Label)|Primary Purpose: Treatment	Royan - Bone - 001	2008-08-01	2010-07-01	2010-12-01	2009-02-24		2012-01-05	Royan Institute, Tehran, Iran, Islamic Republic of		https://ClinicalTrials.gov/show/NCT00850187
30	NCT03271229	Conventional Platelet-Rich Plasma Versus Concentrated Bone Marrow Stem Cell Injections for Osteoarthritis of the Knee	Withdrawn	No Results Available	Osteo Arthritis Knee	Biological: Concentrated Bone Marrow Aspirate (BMAC)|Biological: Platelet-Rich Plasma (PRP)	Occurrence of Adverse Events|Morbidity	Mayo Clinic	All	18 Years and older (Adult, Older Adult)	Phase 2	0	Other	Interventional	Allocation: Randomized|Intervention Model: Parallel Assignment|Masking: Single (Participant)|Primary Purpose: Treatment	15-008718	2019-09-01	2021-01-01	2021-01-01	2017-09-05		2019-12-24	Mayo Clinic in Florida, Jacksonville, Florida, United States		https://ClinicalTrials.gov/show/NCT03271229
31	NCT03358654	Evaluating Safety and Efficacy of Mesenchymal Stem Cells From Umbilical Cord	Unknown status	No Results Available	Umbilical Cord Bleeding|Knee Osteoarthritis	Drug: mesenchymal stem cells from umbilical cord	Unexplained local and systemic symptoms or death	Peking University People's Hospital	All	18 Years to 75 Years (Adult, Older Adult)	Not Applicable	9	Other	Interventional	Allocation: N/A|Intervention Model: Single Group Assignment|Masking: None (Open Label)|Primary Purpose: Treatment	PUPH20170911	2018-01-01	2020-06-01	2020-12-01	2017-11-30		2017-11-30			https://ClinicalTrials.gov/show/NCT03358654
32	NCT03955497	Effectiveness of Autologous Adipose-derived Stem Cells in the Treatment of Knee Cartilage Injury	Unknown status	No Results Available	Knee Osteoarthritis|Cartilage Degeneration	Other: Autologous Adipose-derived Mesenchymal Stem Cell Gel|Drug: Sodium Hyaluronate|Procedure: Extraction of abdominal fat	Hospital for special surgery knee score postoperative 1 month|Hospital for special surgery knee score postoperative 3 month|Hospital for special surgery knee score postoperative 6 month|Hospital for special surgery knee score postoperative 12 month|Hospital for special surgery knee score postoperative 24 month|Hospital for special surgery knee score postoperative 36 month|Visual Analogue Scale Po…	Qilu Hospital of Shandong University	All	18 Years to 70 Years (Adult, Older Adult)	Phase 1|Phase 2	30	Other	Interventional	Allocation: Randomized|Intervention Model: Parallel Assignment|Masking: Single (Participant)|Primary Purpose: Treatment	2018023	2018-10-01	2022-10-01	2022-12-01	2019-05-20		2020-09-16	Qilu hospital of Shandong University, Jinan, Shandong, China		https://ClinicalTrials.gov/show/NCT03955497
33	NCT02784964	Adipose-derived Stem Cells (ADSCs) for Knee Osteoarthritis	Completed	No Results Available	Knee Osteoarthritis	Biological: Elixcyte 8 ml|Device: Hya Joint Plus|Biological: Elixcyte 4 ml|Biological: Elixcyte 2 ml	Changes from baseline to post-treatment visit of WOMAC pain score at week 24 after treatment|Incidence of adverse events (AEs) and serious adverse events (SAEs)|Changes from baseline to post-treatment visits of Visual Analogue Scale (VAS) to measure Pain Levels|Changes from baseline to post-treatment visits of scores of sections in Knee Society Clinical Rating System (KSCRS) Score|Changes from ba…	UnicoCell Biomed CO. LTD|A2 Healthcare Taiwan Corporation	All	40 Years to 80 Years (Adult, Older Adult)	Phase 1|Phase 2	57	Industry	Interventional	Allocation: Randomized|Intervention Model: Parallel Assignment|Masking: Single (Participant)|Primary Purpose: Treatment	CT21	2016-03-01	2018-07-01	2021-06-01	2016-05-27		2021-07-15	Taipei Veterans General Hospital, Taipei, Taiwan|Chang Gung Memorial Hospital Linkou, Taoyuan City, Taiwan		https://ClinicalTrials.gov/show/NCT02784964
34	NCT04661267	Randomized Trial of Regenexx Stem Cell Support Formula	Completed	No Results Available	Knee Osteoarthritis	Dietary Supplement: Stem Cell Support Formula|Dietary Supplement: Placebo	Lower Extremity Function Scale (LEFS) change from baseline|Minimal Clinically Important Difference (MCID) for LEFS|International Knee Documentation Committee (IKDC) Subjective Knee Evaluation change from baseline|Minimal Clinically Important Difference (MCID) for IKDC|Numeric Pain Score (NPS) change from baseline|Minimal Clinically Important Difference (MCID) for NPS|Single Assessment Numeric Eva…	Regenexx, LLC	All	18 Years to 80 Years (Adult, Older Adult)	Not Applicable	80	Industry	Interventional	Allocation: Randomized|Intervention Model: Parallel Assignment|Masking: Double (Participant, Care Provider)|Primary Purpose: Supportive Care	RGX2020-RCT02	2021-02-03	2022-10-31	2022-10-31	2020-12-10		2022-12-28	Centeno-Schultz Clinic, Broomfield, Colorado, United States|Centeno-Schultz Clinic, Lone Tree, Colorado, United States		https://ClinicalTrials.gov/show/NCT04661267
35	NCT04863183	Cell Therapy With Cellistem-OA for Symptomatic Knee Osteoarthritis	Not yet recruiting	No Results Available	Mesenchymal Stem Cells|Knee Osteoarthritis|Cell Therapy	Biological: CELLISTEM-OA|Drug: Triamcinolone acetonide	Decrease in joint pain|Increased joint functionality|Improvement in the quality of life|Imaging improvement of articular cartilage	Fundaci贸n Oftalmol贸gica de Santander Cl铆nica Carlos Ardila Lulle|Cells for Cells	All	30 Years to 75 Years (Adult, Older Adult)	Phase 1|Phase 2	30	Other	Interventional	Allocation: Randomized|Intervention Model: Parallel Assignment|Masking: Triple (Participant, Care Provider, Investigator)|Primary Purpose: Treatment	OA-01	2021-06-01	2021-12-31	2022-06-30	2021-04-28		2021-04-28			https://ClinicalTrials.gov/show/NCT04863183
36	NCT03589287	Allogeneic Bone Marrow MSC Therapy for Knee Osteoarthritis	Completed	No Results Available	Knee Osteoarthritis	Biological: Chondrochymal庐	Number of participants with adverse events as measure of safety and tolerability|Efficacy - Radiographic evidence|Efficacy - WOMAC assessment|Efficacy - Visual Analogue Scale(VAS) assessment|Efficacy - Lequesne Index assessment|Efficacy - Keen Society Score(KSS) assessment|Efficacy - QOL assessment	Taipei Veterans General Hospital, Taiwan|Virginia Contract Research Organization Co., Ltd.	All	40 Years and older (Adult, Older Adult)	Phase 1|Phase 2	18	Other	Interventional	Allocation: Non-Randomized|Intervention Model: Sequential Assignment|Masking: None (Open Label)|Primary Purpose: Treatment	2016-11-006C	2018-05-02	2019-05-03	2020-04-30	2018-07-17		2021-08-19	Taipei Veterans General Hospital, Taipei, Taiwan		https://ClinicalTrials.gov/show/NCT03589287
37	NCT03357770	The Maximum Tolerated Dose of Mesenchymal Stem Cells From Umbilical Cord	Unknown status	No Results Available	Knee Osteoarthritis|Umbilical Cord Bleeding	Drug: mesenchymal stem cells	Unexplained local and systemic symptoms or death	Peking University People's Hospital	All	18 Years to 75 Years (Adult, Older Adult)	Not Applicable	9	Other	Interventional	Allocation: Randomized|Intervention Model: Parallel Assignment|Masking: Quadruple (Participant, Care Provider, Investigator, Outcomes Assessor)|Primary Purpose: Treatment	PUPH20170910	2018-01-01	2020-12-01	2021-06-01	2017-11-30		2017-11-30			https://ClinicalTrials.gov/show/NCT03357770
38	NCT05349565	Effects of Muscle Energy Technique in Knee Osteoarthritis Patients	Recruiting	No Results Available	Knee Osteoarthritis	Other: CONVENTIONAL PHYSICAL THERAPY|Other: MUSCLE ENERGY TECHNIQUE	Numeric Pain Rating Scale (NPRS)|Western Ontario and McMaster Universities Osteoarthritis Index (WOMAC)|Goniometer (range of motion)|SF-12 (quality of life)	Riphah International University	All	41 Years to 70 Years (Adult, Older Adult)	Not Applicable	26	Other	Interventional	Allocation: Randomized|Intervention Model: Parallel Assignment|Masking: Single (Investigator)|Primary Purpose: Treatment	REC/01255 Fanila Ashraf	2022-09-13	2023-05-01	2023-06-01	2022-04-27		2022-09-19	Institute of Regenerative medicine, Islamabad, Pakistan		https://ClinicalTrials.gov/show/NCT05349565
39	NCT03337243	Effect of Implanting Allogenic Cytokines Derived From Human Amniotic Membrane (HAM) and Mesenchymal Stem Cells Derived From Human Umbilical Cord Wharton's Jelly (HUMCWJ) on Pain and Functioning of Knee Osteoarthritis	Completed	No Results Available	Knee Osteoarthritis|Knee Pain Chronic|Joint Disease|Arthritis|Osteo Arthritis Knee|Musculoskeletal Disease	Procedure: HAM and HUMCWJ Injections	Change in Western Ontario and McMaster Universities Arthritis Index (WOMAC) over 3 months|Change in pain during sit-to-stand over 3 months|Change in pain during supine to upright over 3 months|Change in pain during ascent/decent stairs over 3 months	Sport and Spine Rehab Clinical Research Foundation	All	50 Years to 85 Years (Adult, Older Adult)	Not Applicable	60	Other	Interventional	Allocation: Non-Randomized|Intervention Model: Parallel Assignment|Masking: None (Open Label)|Primary Purpose: Treatment	StemCell	2017-11-09	2019-04-26	2019-04-26	2017-11-08		2020-05-06	Scott Medical Health Center, Pittsburgh, Pennsylvania, United States		https://ClinicalTrials.gov/show/NCT03337243
40	NCT02958267	Investigation of Mesenchymal Stem Cell Therapy for the Treatment of Osteoarthritis of the Knee	Completed	Has Results	Knee Osteoarthritis	Biological: BMAC injection|Biological: PRP injection|Device: Gel-One庐 hyaluronate injection	Knee Injury and Osteoarthritis Outcome Score|Numeric Pain Rating Scale|Patient Reported Outcome Measurement Information System Global Health Scores	OhioHealth	All	40 Years to 70 Years (Adult, Older Adult)	Phase 2	32	Other	Interventional	Allocation: Randomized|Intervention Model: Parallel Assignment|Masking: Single (Outcomes Assessor)|Primary Purpose: Treatment	OH1-16-00672	2016-12-01	2018-08-01	2018-08-01	2016-11-08	2019-09-24	2019-09-24	McConnell Spine, Sport, and Joint Physicians, Columbus, Ohio, United States	"Study Protocol and Statistical Analysis Plan", https://ClinicalTrials.gov/ProvidedDocs/67/NCT02958267/Prot_SAP_000.pdf	https://ClinicalTrials.gov/show/NCT02958267
41	NCT04971798	Cell-free Stem Cell-derived Extract Formulation for Knee Osteoarthritis	Not yet recruiting	No Results Available	Osteoarthritis, Knee	Biological: Cell-free Stem Cell-derived Extract Formulation (CCM)	Treatment-emergent adverse effects as assessed by Comprehensive Metabolic Profile|Treatment-emergent adverse effects as assessed by Creatinine levels|Treatment-emergent adverse effects as assessed by Liver Function Test|Treatment-emergent adverse effects as assessed by Complete Blood Count|Treatment-emergent adverse effects as assessed by C-reactive protein|Treatment-emergent adverse effects as a…	General Therapeutics	All	18 Years and older (Adult, Older Adult)	Early Phase 1	12	Industry	Interventional	Allocation: N/A|Intervention Model: Single Group Assignment|Masking: None (Open Label)|Primary Purpose: Treatment	GT - 2021CCM/OA	2023-01-01	2025-12-31	2025-12-31	2021-07-21		2022-07-21			https://ClinicalTrials.gov/show/NCT04971798
42	NCT01453738	Allogeneic Mesenchymal Stem Cells in Osteoarthritis	Completed	No Results Available	Osteoarthritis of Knee	Biological: Ex- vivo cultured adult allogeneic MSCs|Biological: Plasmalyte-A	Number and percentage of patients with adverse events as a measure of safety and tolerability|Change from baseline in the WOMAC OA (Western Ontario and McMaster Universities Osteoarthritis) Index -pain subscale score|Change from baseline in WOMAC OA stiffness index|Change from baseline in WOMAC OA composite index|Change from baseline in ICOAP (Intermittent and Constant Osteoarthritis Pain)|Change…	Stempeutics Research Pvt Ltd	All	40 Years to 70 Years (Adult, Older Adult)	Phase 2	60	Industry	Interventional	Allocation: Randomized|Intervention Model: Parallel Assignment|Masking: Quadruple (Participant, Care Provider, Investigator, Outcomes Assessor)|Primary Purpose: Treatment	SRPL/OA/09-10/001	2011-11-01	2014-11-01	2014-11-01	2011-10-18		2016-05-12	Department of Orthopedics, M. S. Ramaiah Memorial Hospital, Bangalore, Karnataka, India|Department of Orthopedics, Kasturba Medical College, Manipal, Karnataka, India|Seth G. S. Medical College and KEM Hospital, Mumbai, Maharashtra, India|Jehangir Hospital, Pune, Maharashtra, India|Department of Immunology Sanjay Gandhi Post Graduate Institute of Medical Sciences, Lucknow, Uttar Pradesh, India		https://ClinicalTrials.gov/show/NCT01453738
43	NCT01879046	Regenerative Medicine of Articular Cartilage: Characterization and Comparison of Chondrogenic Potential and Immunomodulatory Adult Mesenchymal Stem Cells	Completed	No Results Available	Knee Osteoarthritis	Procedure: arthroplasty	Increased expression of chondrogenic markers|Increasing secretion of anti-inflammatory molecules in vitro	Nantes University Hospital	All	18 Years and older (Adult, Older Adult)	Not Applicable	35	Other	Interventional	Allocation: N/A|Intervention Model: Single Group Assignment|Masking: None (Open Label)|Primary Purpose: Other	RC12_0394	2015-10-01	2016-12-01	2016-12-01	2013-06-17		2017-02-17	Nantes University Hospital, Nantes, France		https://ClinicalTrials.gov/show/NCT01879046
44	NCT01448434	Allogeneic Mesenchymal Stem Cells for Osteoarthritis	Completed	No Results Available	Osteoarthritis of Knee Joint	Biological: Ex- vivo cultured adult allogeneic MSCs|Biological: Plasmalyte-A	Number and percentage of patients with adverse events as a measure of safety and tolerability|Change from baseline in the WOMAC OA (Western Ontario and McMaster Universities Osteoarthritis) Index -pain subscale score|Change from baseline in WOMAC OA stiffness index|Change from baseline in WOMAC OA composite index|Change from baseline in ICOAP (Intermittent and Constant Osteoarthritis Pain)|Change…	Stempeutics Research Pvt Ltd|Stempeutics Research Malaysia SDN BHD	All	20 Years to 70 Years (Adult, Older Adult)	Phase 2	72	Industry|Other	Interventional	Allocation: Randomized|Intervention Model: Parallel Assignment|Masking: Quadruple (Participant, Care Provider, Investigator, Outcomes Assessor)|Primary Purpose: Treatment	SRM/OA/10-11/001	2011-09-01	2013-09-01	2013-09-01	2011-10-07		2016-05-12	Pantai Cheras Medical Centre, Kuala Lumpur, Federal territory, Malaysia|Serdang Hospital, Kuala Lumpur, Selangor, Malaysia|KPJ Ampang Puteri Specialist Hospital, Kuala Lumpur, Selangor, Malaysia|Selayang Hospital, Kuala Lumpur, Selangor, Malaysia		https://ClinicalTrials.gov/show/NCT01448434
45	NCT02237846	Clinical Study of Umbilical Cord Tissue Mesenchymal Stem Cells (UC-MSC) for Treatment of Osteoarthritis	Withdrawn	No Results Available	Osteoarthritis of the Knee	Biological: Human umbilical cord tissue-derived mesenchymal stem cells	Number of participants with adverse events|Number of participants with a change in joint function from baseline WOMAC assessment|Number of participants with a change in radiogrpahic evidence of knee OA from baseline Kellegren-Lawrence grading system	Translational Biosciences	All	18 Years to 80 Years (Adult, Older Adult)	Phase 1|Phase 2	0	Industry	Interventional	Allocation: Randomized|Intervention Model: Parallel Assignment|Masking: None (Open Label)|Primary Purpose: Treatment	CNEI-2014-TBS-UCMSCOA-001	2014-09-01	2018-11-01	2019-08-01	2014-09-11		2017-08-10	Stem Cell Instsitute, Panama City, Panama		https://ClinicalTrials.gov/show/NCT02237846
46	NCT04037345	Evaluate Safety and Explore Efficacy of SMUP-IA-01 in Patients With Knee Osteoarthritis	Completed	No Results Available	Knee Osteoarthritis	Biological: SMUP-IA-01(low-dose)|Biological: SMUP-IA-01(mid-dose)|Biological: SMUP-IA-01(high-dose)	Change of total score in WOMAC (Western Ontario and McMaster University Osteoarthritis Index) compared to baseline at 6 months after treatment|Change of score in WOMAC three subscales (Pain, stiffness, physical function)compared to baseline at 6 months after treatment|Change of score in 100 mm VAS (Visual Analogue Scale) compared to baseline|Change of score in IKDC(International Knee Documentatio…	Medipost Co Ltd.	All	19 Years and older (Adult, Older Adult)	Phase 1	12	Industry	Interventional	Allocation: Non-Randomized|Intervention Model: Parallel Assignment|Masking: None (Open Label)|Primary Purpose: Treatment	MP-SMUP-IA-01-P01	2019-10-07	2020-11-12	2020-11-12	2019-07-30		2021-02-24	Seoul National University Hospital, Seoul, Jongno-gu, Korea, Republic of		https://ClinicalTrials.gov/show/NCT04037345
47	NCT05280002	Adipose-tissue-derived Total-Stromal-cells (TOST) Therapy in Knee Osteoarthritis	Completed	No Results Available	Osteoarthritis Knees	Biological: Adipose Tissue derived Total-Stromal-Cells (TOST)	Changes in pain intensity|Changes in Physical functioning of knee joints.|Changes in femoral cartilage thickness	Bangabandhu Sheikh Mujib Medical University, Dhaka, Bangladesh|Dhaka Medical College	All	40 Years to 80 Years (Adult, Older Adult)	Phase 2	30	Other	Interventional	Allocation: Randomized|Intervention Model: Parallel Assignment|Masking: Single (Outcomes Assessor)|Primary Purpose: Treatment	BSMMU/2018/25	2018-01-01	2021-10-31	2021-12-31	2022-03-15		2022-03-15	Bangabandhu Sheikh Mujib Medical University, Dhaka, Bangladesh		https://ClinicalTrials.gov/show/NCT05280002
48	NCT02641860	Clinical Trial of Allogenic Adipose Tissue-Derived Mesenchymal Progenitor Cells Therapy for Knee Osteoarthritis	Completed	No Results Available	Osteoarthritis	Biological: Mesenchymal progenitor cells	Safety, recording of Adverse Events and Serious Adverse Events|WOMAC Score|VAS Score|SF-36|The volume of articular cartilage|WORMS Score	Cellular Biomedicine Group Ltd.|RenJi Hospital	All	18 Years to 70 Years (Adult, Older Adult)	Phase 1	22	Industry|Other	Interventional	Allocation: Randomized|Intervention Model: Parallel Assignment|Masking: Double (Participant, Investigator)|Primary Purpose: Treatment	CBMG-Allo-KOA-1.1	2015-12-01	2018-03-01	2018-03-01	2015-12-30		2018-09-13	Department of Rheumatology,Ren Ji Hospital,School of Medicine,Shanghai Jiao Tong University,Shanghai,China, Shanghai, Shanghai, China		https://ClinicalTrials.gov/show/NCT02641860
49	NCT02855073	Clinical Trial to Compare ReJoinTM to Sodium Hyaluronate Injection for Knee Osteoarthritis Cartilage Defects	Unknown status	No Results Available	Defect of Articular Cartilage|Knee Osteoarthritis	Biological: ReJoinTM|Drug: Sodium Hyaluronate	WOMAC scores|VAS scores|SF-36 scores|Outbridge scoring|CRP|Cartilage defect size|Cartilage volume	Cellular Biomedicine Group Ltd.|Shanghai Ninth People's Hospital Affiliated to Shanghai Jiao Tong University	All	18 Years to 70 Years (Adult, Older Adult)	Phase 2	28	Industry|Other	Interventional	Allocation: Randomized|Intervention Model: Crossover Assignment|Masking: Single (Participant)|Primary Purpose: Treatment	CBMG-ReJoinTM-CL-1.0	2014-07-01	2019-12-01	2019-12-01	2016-08-04		2018-12-17	Shanghai ninth people's hospital, Shanghai, Shanghai, China		https://ClinicalTrials.gov/show/NCT02855073
50	NCT05182034	Clinical Trial to Evaluate Efficacy and Safety of SMUP-IA-01 in Patients With Knee Osteoarthritis	Recruiting	No Results Available	Knee Osteoarthritis	Biological: SMUP-IA-01(low dose)|Biological: SMUP-IA-01(mid dose)|Drug: Active Control Group Sodium chloride	Change in the WOMAC(Western Ontario and McMaster University Osteoarthritis Index) total score at post-dose 52 weeks from baseline|Change amount of WOMAC total score at post-dose 24 weeks from the baseline|Chage amount of WOMAC score by item (pain, stiffness, physical function) at post-dose 24 weeks and 52 weeks from the baseline|Chage amount of 100-mm VAS((Visual Analogue Scale) at post-dose 1 we…	Medipost Co Ltd.	All	19 Years and older (Adult, Older Adult)	Phase 2	90	Industry	Interventional	Allocation: Randomized|Intervention Model: Parallel Assignment|Masking: Double (Participant, Investigator)|Primary Purpose: Treatment	MP-SMUP-IA-01-P02	2022-02-24	2023-08-30	2023-08-30	2022-01-10		2022-09-01	Seoul Nation University Bundang Hospital, Gyeonggi-do, Korea, Republic of|Gangnam Severance Hospital, Seoul, Korea, Republic of|Korea University Anam Hospita, Seoul, Korea, Republic of|Seoul National University Hospital, Seoul, Korea, Republic of|Severance Hospital, Seoul, Korea, Republic of		https://ClinicalTrials.gov/show/NCT05182034
51	NCT05000593	Clinical Study of Cord Blood Mononuclear Cells (UCB-MNCs) in the Treatment of Knee Osteoarthritis	Completed	No Results Available	Knee Osteoarthritis	Other: normal saline|Other: Cord Blood Mononuclear Cells (UCB-MNCs)	Lysholm score|American knee society knee score|the knee injury and osteoarthritis score|Visual Analog Score for pain	Lili Cao|Qianfoshan Hospital	All	30 Years to 75 Years (Adult, Older Adult)	Not Applicable	30	Other	Interventional	Allocation: N/A|Intervention Model: Single Group Assignment|Masking: None (Open Label)|Primary Purpose: Treatment	YXLL-KY-2020(040)	2021-02-01	2022-08-01	2022-09-01	2021-08-11		2022-11-08	Qianfoshan Hospital, Jinan, Shandong, China		https://ClinicalTrials.gov/show/NCT05000593
52	NCT01985633	Mesenchymal Stem Cells Enhanced With PRP Versus PRP In OA Knee	Unknown status	No Results Available	Osteoarthritis, Knee	Biological: Mesenchymal stem cell suspension|Biological: PRP	Pain relief|Functional Outcome	Aditya K Aggarwal|Postgraduate Institute of Medical Education and Research	All	40 Years to 75 Years (Adult, Older Adult)	Phase 1|Phase 2	24	Other	Interventional	Allocation: Randomized|Intervention Model: Parallel Assignment|Masking: Quadruple (Participant, Care Provider, Investigator, Outcomes Assessor)|Primary Purpose: Treatment	Adi_MSC_PRP_OA_2013	2013-01-01	2014-06-01	2014-06-01	2013-11-15		2013-11-18	Department of Orthopaedics Postgraduate Institute of Medical Education & Research, Chandigarh, India		https://ClinicalTrials.gov/show/NCT01985633
53	NCT04326985	RCT Mesenchymal Stem Cells Versus Hyaluronic Acid in OA Knee):	Completed	No Results Available	Osteoarthritis, Knee	Biological: Autologous Mesenchymal Stem Cells Treatment (MSCs)|Drug: Hyaluronic acid (HA)	Knee Society Score|Knee Society Function Score|Magnetic resonance image (MRI) and X-ray assessment|Health related quality of life score (HRQoL) - SF36|Western Ontario and McMaster Osteoarthritis Index (WOMAC)|Visual Analogic Scale (VAS) pain evaluation	Chinese University of Hong Kong	All	18 Years to 65 Years (Adult, Older Adult)	Early Phase 1	20	Other	Interventional	Allocation: Randomized|Intervention Model: Parallel Assignment|Masking: None (Open Label)|Primary Purpose: Treatment	OA MSC Study protocol v 1.4	2015-01-31	2019-01-30	2019-02-28	2020-03-30		2020-05-18	Department of Orthopaedics & Traumatology, Hong Kong, Hong Kong		https://ClinicalTrials.gov/show/NCT04326985
54	NCT03922490	Lipogems Prospective Study	Terminated	Has Results	Knee Osteoarthritis	Device: Lipogems Device PLUS debridement|Procedure: Debridement only	Change in Knee Injury and Osteoarthritis Outcome (KOOS) Pain Subscale|Change in Knee Injury and Osteoarthritis Outcome (KOOS) Symptoms|Change in Knee Injury and Osteoarthritis Outcome (KOOS) Function in Daily Living (ADL)|Change in Knee Injury and Osteoarthritis Outcome (KOOS) Function in Sport and Recreation (Sport/Rec)|Change in Knee Injury and Osteoarthritis Outcome (KOOS) Quality of Life (QOL…	Hospital for Special Surgery, New York	All	18 Years to 70 Years (Adult, Older Adult)	Phase 4	2	Other	Interventional	Allocation: Non-Randomized|Intervention Model: Parallel Assignment|Masking: None (Open Label)|Primary Purpose: Treatment	2018-1534	2019-11-11	2020-02-27	2020-02-27	2019-04-22	2023-02-10	2023-02-10	Hospital for Special Surgery, New York, New York, United States	"Study Protocol", https://ClinicalTrials.gov/ProvidedDocs/90/NCT03922490/Prot_002.pdf|"Informed Consent Form", https://ClinicalTrials.gov/ProvidedDocs/90/NCT03922490/ICF_003.pdf	https://ClinicalTrials.gov/show/NCT03922490
55	NCT03509025	Follow-up Study for Participants Jointstem Clinical Trial	Completed	No Results Available	Knee Osteoarthritis	Drug: Jointstem	Adverse Events|WOMAC score|WOMAC 3 subscale score|X-ray	R-Bio	All	18 Years and older (Adult, Older Adult)	Phase 2	11	Industry	Interventional	Allocation: N/A|Intervention Model: Single Group Assignment|Masking: None (Open Label)|Primary Purpose: Treatment	JM2b-FU	2017-02-08	2020-12-09	2020-12-09	2018-04-26		2022-09-28	KyungHee University Gangdong Hospital, Seoul, Korea, Republic of|GangNam Severance Hospital, Seoul, Korea, Republic of		https://ClinicalTrials.gov/show/NCT03509025
56	NCT05526001	Efficacy and Safety of ELIXCYTE Intra-articular Injection in Subject With Knee Osteoarthritis	Not yet recruiting	No Results Available	Knee Osteoarthritis	Biological: ELIXCYTE|Drug: Saline	Change of WOMAC pain score on the target knee|Percentage of pain responders (WOMAC pain score)|Total scores of WOMAC|Pain subscale of WOMAC|Stiffness subscale of WOMAC|Functional subscale of WOMAC|Visual Analogue Scale (VAS) for pain|Objective knee score of Knee Society Knee Scoring System (KSS)|Functional knee score of Knee Society Knee Scoring System (KSS)|Total score of Knee Injury and Osteoar…	UnicoCell Biomed CO. LTD	All	40 Years to 80 Years (Adult, Older Adult)	Phase 3	165	Industry	Interventional	Allocation: Randomized|Intervention Model: Parallel Assignment|Masking: Single (Participant)|Primary Purpose: Treatment	CT22	2023-12-01	2026-06-01	2026-06-01	2022-09-02		2022-09-02			https://ClinicalTrials.gov/show/NCT05526001
57	NCT03869229	Adipose-derived Mesenchymal Stem Cells in Osteoarthritis	Unknown status	No Results Available	Knee Osteoarthritis|Hip Osteoarthritis|Glenohumeral Osteoarthritis|Osteoarthritis	Biological: Intra-articular injection of ADMSC	HIP DISABILITY AND OSTEOARTHRITIS OUTCOME SCORE (HOOS)|Harris Hip Score|Knee injury and Osteoarthritis Outcome Score (KOOS)|modified Harris Hip Score for knee|The International Knee Documentation Committee (IKDC Questionnaire)|WOMAC (for hip and knee)|Disability of Arm, Shoulder and Hand [DASH]|The Constant-Murley score (CMS)|Visual Analog Scale (VAS)|Nature, incidence and severity of adverse eve…	Medical University of Warsaw	All	30 Years to 75 Years (Adult, Older Adult)	Phase 1|Phase 2	100	Other	Interventional	Allocation: Non-Randomized|Intervention Model: Parallel Assignment|Masking: None (Open Label)|Primary Purpose: Treatment	002/LIFE/2019	2019-04-05	2020-03-01	2022-03-20	2019-03-11		2019-04-09	Life Clinic, Warsaw, Mazovian, Poland		https://ClinicalTrials.gov/show/NCT03869229
58	NCT02003131	Safety and Feasibility Study of Mesenchymal Trophic Factor (MTF) for Treatment of Osteoarthritis	Withdrawn	No Results Available	Osteoarthritis of the Knee	Biological: Trophic factors from umbilical cord mesenchymal stem cells	Number of participants with adverse events|Number of participants with a change in joint function from baseline WOMAC assessment at 12 months|Number of participants with a change in radiogrpahic evidence of knee OA from baseline Kellegren-Lawrence grading system at 12 months	Translational Biosciences	All	18 Years to 80 Years (Adult, Older Adult)	Phase 1|Phase 2	0	Industry	Interventional	Allocation: Non-Randomized|Intervention Model: Single Group Assignment|Masking: None (Open Label)|Primary Purpose: Treatment	TBS-MTFOA-001	2013-12-01	2018-12-01	2019-06-01	2013-12-06		2017-08-10	Stem Cell Institute, Panama City, Panama		https://ClinicalTrials.gov/show/NCT02003131
59	NCT03990805	A Phase 3 Study to Evaluate the Efficacy and Safety of JointStem in Treatment of Osteoarthritis	Completed	No Results Available	Degenerative Arthritis|Knee Osteoarthritis	Biological: JOINTSTEM|Drug: saline	Change of Western Ontario and McMaster Universities Osteoarthritis Index(WOMAC) scores from baseline|Change of Visual Analog Scale (VAS) scores from baseline|WOMAC 3 subscale score|VAS score|KOOS|SF-36|IKDC|Measuring of Kellgren-Lawrence grade|Measuring of Femoro-tibial anatomical angle(FTA)|Measuring of Hip-Knee-Ankle angle(HKA)|Measuring of Joint Space Width|MRI scan|Use of rescue medication	R-Bio	All	20 Years to 100 Years (Adult, Older Adult)	Phase 3	260	Industry	Interventional	Allocation: Randomized|Intervention Model: Parallel Assignment|Masking: Double (Participant, Investigator)|Primary Purpose: Treatment	BSR-CTph3-JS1	2019-06-11	2020-12-15	2020-12-15	2019-06-19		2022-09-28	Chungbuk National University Hospital, Cheongju-si, Korea, Republic of|Yeungnam University Hospital, Daegu, Korea, Republic of|Keimyung University Dongsan Medical Center, Daegu, Korea, Republic of|Chonbuk National University Hospital, Jeonju, Korea, Republic of|Gyeongsang National University Hospital, Jinju-si, Korea, Republic of|Kyunghee University Medical Center, Seoul, Korea, Republic of|Seoul…		https://ClinicalTrials.gov/show/NCT03990805
60	NCT04339504	Follow-up Safety and Efficacy Evaluation on Subjects Who Completed Phase I Clinical Trial	Recruiting	No Results Available	Knee Osteoarthritis	Biological: SMUP-IA-01(low-dose)|Biological: SMUP-IA-01(mid-dose)|Biological: SMUP-IA-01(high-dose)	Change of total score in WOMAC (Western Ontario and McMaster University)|Change of score in WOMAC three subscales (Pain, stiffness, physical function)|Change of score in 100 mm VAS (Visual Analogue Scale)|Change of score in IKDC(International Knee Documentation Committee)|Change of score in WORMS(Whole-Organ Magnetic Resonance iMaging Score)|Change in K&L(Kellgren-Lawrence) grade|Change in joint …	Medipost Co Ltd.	All	19 Years and older (Adult, Older Adult)	Phase 1	12	Industry	Interventional	Allocation: Non-Randomized|Intervention Model: Parallel Assignment|Masking: None (Open Label)|Primary Purpose: Treatment	MP-SMUP-IA-P01-F/U	2020-04-14	2025-12-01	2025-12-01	2020-04-09		2022-08-24	Seoul national University Hospital, Seoul, Jongno-gu, Korea, Republic of		https://ClinicalTrials.gov/show/NCT04339504
61	NCT05027581	Chondrochymal庐 for Subjects With Knee Osteoarthritis (Knee OA)	Recruiting	No Results Available	Osteoarthritis, Knee	Drug: Bone marrow mesenchymal stem cells|Drug: hyaluronic acid	Efficacy-Western Ontario and McMaster Universities Osteoarthritis Index (WOMAC) assessment|Efficacy-Visual Analogue Scale (VAS) assessment|Efficacy-SF-36 Quality of Life (QoL) health survey questionnaire|Efficacy-Whole-Organ Magnetic Resonance Imaging Score (WORMS)|Efficacy-knee joint space width (JSW)|Efficacy-synovial fluid|Efficacy-rescue medication|Safety-AE/SAE based on NCI-CTCAE v5.0|Safety…	Taiwan Bio Therapeutics Co., Ltd.|A2 Healthcare Taiwan Corporation	All	40 Years to 80 Years (Adult, Older Adult)	Phase 2	70	Industry	Interventional	Allocation: Randomized|Intervention Model: Parallel Assignment|Masking: Single (Participant)|Primary Purpose: Treatment	Chondrochymal-01	2021-09-15	2023-09-10	2024-09-10	2021-08-30		2021-09-24	Taipei Veterans General Hospital, Taipei, Taiwan		https://ClinicalTrials.gov/show/NCT05027581
62	NCT03866330	Wharton's Jelly-derived Mesenchymal Stem Cells in Osteoarthritis	Unknown status	No Results Available	Osteoarthritis|Hip Osteoarthritis|Knee Osteoarthritis|Glenohumeral Osteoarthritis	Biological: Intraarticular injection of WJMSC	HIP DISABILITY AND OSTEOARTHRITIS OUTCOME SCORE (HOOS)|Harris Hip Score|Knee injury and Osteoarthritis Outcome Score (KOOS)|modified Harris Hip Score for knee|The International Knee Documentation Committee (IKDC Questionnaire)|WOMAC (for hip and knee)|Disability of Arm, Shoulder and Hand [DASH]|The Constant-Murley score (CMS)|Visual Analog Scale (VAS)|1. Nature, incidence and severity of adverse …	Medical University of Warsaw	All	30 Years to 75 Years (Adult, Older Adult)	Phase 1|Phase 2	100	Other	Interventional	Allocation: Non-Randomized|Intervention Model: Parallel Assignment|Masking: None (Open Label)|Primary Purpose: Treatment	001/LIFE/2019	2019-03-01	2019-12-01	2022-03-01	2019-03-07		2019-03-08	Life Clinic, Warsaw, Mazovian, Poland		https://ClinicalTrials.gov/show/NCT03866330
63	NCT05288725	Mesenchymal Stem Cell Therapy for Knee Osteoarthritis	Not yet recruiting	No Results Available	Osteoarthritis, Knee	Biological: Bone Marrow Derived MSCs|Drug: Corticosteroid|Device: Bone Marrow Aspirate	Change from Baseline Western Ontario McMaster University Osteoarthritis Index (WOMAC) at 3 months|Change from Baseline Western Ontario McMaster University Osteoarthritis Index (WOMAC) at 6 months|Change from Baseline Western Ontario McMaster University Osteoarthritis Index (WOMAC) at 12 months|Change from Baseline Visual Analog Score (VAS) at 3 months|Change from Baseline Visual Analog Score (VAS…	Next Generation Regenerative Medicine LLC	All	18 Years to 80 Years (Adult, Older Adult)	Phase 1|Phase 2	120	Other	Interventional	Allocation: Randomized|Intervention Model: Parallel Assignment|Masking: Double (Participant, Investigator)|Primary Purpose: Treatment	NGRM-001	2022-08-01	2024-06-01	2024-12-01	2022-03-21		2022-03-21	Bluetail Medical Group, Chesterfield, Missouri, United States|Scarpone Sports Regenerative, Steubenville, Ohio, United States|Albano Clinic, Salt Lake City, Utah, United States		https://ClinicalTrials.gov/show/NCT05288725
64	NCT04368806	A Phase 2b/3a Study to Evaluate the Efficacy and Safety of JointStem in Patients Diagnosed as Knee Osteoarthritis	Recruiting	No Results Available	Osteoarthritis, Knee	Drug: JointStem|Other: Placebo Control	Western Ontario and McMaster Universities Arthritis Index (WOMAC) function Score|Visual Analog Scale (VAS) score|Western Ontario and McMaster Universities Arthritis Index (WOMAC) subscale (Function)|Western Ontario and McMaster Universities Arthritis Index (WOMAC) subscale (Pain)|Total Western Ontario and McMaster Universities Arthritis Index (WOMAC) score|International Knee Documentation Committ…	Nature Cell Co. Ltd.	All	18 Years and older (Adult, Older Adult)	Phase 2|Phase 3	140	Industry	Interventional	Allocation: Randomized|Intervention Model: Parallel Assignment|Masking: Triple (Participant, Investigator, Outcomes Assessor)|Primary Purpose: Treatment	JS-OAP3-US01	2021-05-26	2023-06-30	2023-12-30	2020-04-30		2023-02-08	TriWest Research Associates, El Cajon, California, United States|BioSolutions Clinical Research Center, La Mesa, California, United States|Neurovations Research, Napa, California, United States|Source Healthcare, Santa Monica, California, United States|International Spine Pain, and Performance Center, Washington, District of Columbia, United States|Rothman Orthopaedic Institute, Egg Harbor Townsh…		https://ClinicalTrials.gov/show/NCT04368806
65	NCT04240873	Clinical Study of Intra Articular Injection of Catholic MASTER Cell (Bone Marrow Derived Mesenchymal Stem Cell) in Knee Osteoarthritis	Unknown status	No Results Available	Osteoarthritis, Knee	Biological: Catholic MASTER cell|Other: Saline	adverse event according to CTCAE 5.0, clinically meaningful abnormalites in laboratory tests (blood)|Western Ontario and McMaster Universities Arthritis Index (WOMAC) score|Knee injury and Osteoarthritis Outcome Score (KOOS)|International knee documentation committee (IKDC)|Cartilage damage evaluation through knee MRI|SF-36 questionnaire|Serum inflammatory cytokine, acute phase reactant, bone tur…	Seoul St. Mary's Hospital	All	20 Years to 80 Years (Adult, Older Adult)	Phase 1|Phase 2	24	Other	Interventional	Allocation: Randomized|Intervention Model: Parallel Assignment|Masking: Double (Participant, Investigator)|Primary Purpose: Treatment	KC19CNSI0469	2019-11-15	2021-03-31	2022-03-31	2020-01-27		2020-01-27	Catholic University of Korea, Seoul, Korea, Republic of		https://ClinicalTrials.gov/show/NCT04240873
66	NCT01601951	Outcomes Data of Bone Marrow Stem Cells to Treat Hip and Knee Osteoarthritis	Completed	No Results Available	Hip and Knee Osteoarthritis	Other: Procedural, Bone Marrow concentrate injection	Visual Analog Pain Scale|Harris Hip Score or Knee Society Score|Physician Global Assessment|Radiologic	Regenerative Pain Center, Illinois	All	18 Years to 85 Years (Adult, Older Adult)		12	Other	Observational	Observational Model: Cohort|Time Perspective: Prospective	MM-01	2012-04-01	2014-03-01	2014-03-01	2012-05-18		2014-03-18	Regenerative Pain Center, Des Plaines, Illinois, United States		https://ClinicalTrials.gov/show/NCT01601951
67	NCT04520945	Phase 2B Clinical Study of Chondrogen for Treatment of Knee Osteoarthritis	Unknown status	No Results Available	Osteoarthritis, Knee	Biological: Chondrogen|Biological: Placebo	VAS score|WOMAC score|IKDC score|KOOS score|PROMIS29 score|Kellegren-Lawrence grading|Interleukins	Meluha Life Sciences SDN BHD	All	30 Years to 70 Years (Adult, Older Adult)	Phase 2	100	Industry	Interventional	Allocation: Randomized|Intervention Model: Parallel Assignment|Masking: Double (Participant, Investigator)|Primary Purpose: Treatment	Chondrogen	2020-10-31	2021-09-30	2022-09-30	2020-08-20		2020-08-20	Department of Orthopedic & Traumatology, Faculty of Medicine, Hospital Canselor Tuanku Mukhriz, UKM Medical Centre, Jalan Yaacob Latiff, Bandar Tun Razak, Cheras, 56000 Kuala Lumpur., Cheras, Kuala Lumpur, Malaysia		https://ClinicalTrials.gov/show/NCT04520945
68	NCT04893174	Mesenchymal Stem Cells for The Treatment of Knee Osteoarthritis (KOA).	Recruiting	No Results Available	Osteoarthritis, Knee	Biological: UMC119-06-05|Device: Hyaluronic acid	The incidence and frequency of adverse events related to administration of UMC119-06-05.|Changes of total score in the Western Ontario and McMaster (WOMAC) assessment on the target knee.|Changes of arthritis pain on target knee using the 100-mm visual-analogue scale (VAS).|Whole Organ Magnetic Resonance Imaging Score (WORMS).|Changes in Kellgren-Lawrence (K-L) grading and joint space on target kn…	Meridigen Biotech Co., Ltd.	All	40 Years to 90 Years (Adult, Older Adult)	Phase 1	6	Industry	Interventional	Allocation: N/A|Intervention Model: Sequential Assignment|Masking: None (Open Label)|Primary Purpose: Treatment	UMC119-06-05-KOA-01	2022-09-15	2024-09-01	2025-06-01	2021-05-19		2022-12-06	Taipei Medical University Hospital, Taipei, Taiwan		https://ClinicalTrials.gov/show/NCT04893174
69	NCT01207661	Articular Cartilage Resurfacing With Mesenchymal Stem Cells In Osteoarthritis Of Knee Joint	Completed	No Results Available	Osteoarthritis	Biological: Mesenchymal Injection	Pain relief	Royan Institute	All	18 Years to 65 Years (Adult, Older Adult)	Phase 1	6	Other	Interventional	Allocation: N/A|Intervention Model: Single Group Assignment|Masking: None (Open Label)|Primary Purpose: Treatment	Royan-Bone-002	2009-08-01	2010-07-01	2010-11-01	2010-09-23		2012-01-05	Royan Institute, Tehran, Iran, Islamic Republic of		https://ClinicalTrials.gov/show/NCT01207661
70	NCT01227694	Adult Stem Cell Therapy for Repairing Articular Cartilage in Gonarthrosis	Completed	No Results Available	Osteoarthritis, Knee|Knee Injuries|Joint Diseases|Rheumatic Diseases|Cartilage Diseases	Other: Autologous MSC knee implantation	Feasibility of autologous bone marrow mesenchymal stem cells (MSC) knee articular infiltration.|Safety of autologous bone marrow mesenchymal stem cells (MSC) knee articular infiltration.|Efficacy by imaging procedures.|Clinical outcomes.	Banc de Sang i Teixits|Centro Medico Teknon|Institut de Terapia Regenerativa Tissular|Cetir Sant Jordi, S.a..	All	18 Years to 65 Years (Adult, Older Adult)	Phase 1|Phase 2	15	Other	Interventional	Allocation: N/A|Intervention Model: Single Group Assignment|Masking: None (Open Label)|Primary Purpose: Treatment	XCEL-M-09-01	2010-10-01	2012-07-01	2013-01-01	2010-10-25		2015-12-11	Centro Medico Teknon-ITRT, Barcelona, Spain		https://ClinicalTrials.gov/show/NCT01227694
71	NCT01931007	Use of Autologous Bone Marrow Aspirate Concentrate in Painful Knee Osteoarthritis	Completed	No Results Available	Bilateral Primary Osteoarthritis of Knee	Drug: Autologous Bone Marrow Aspirate Concentrate|Drug: Sterile saline	Number of Subjects with Adverse Reactions to Concentrated Mesenchymal Stem Cells (MSCs)|Mean Knee Cartilage	Mayo Clinic	All	18 Years to 99 Years (Adult, Older Adult)	Phase 1	25	Other	Interventional	Allocation: Randomized|Intervention Model: Single Group Assignment|Masking: Single (Participant)|Primary Purpose: Treatment	12-004459	2013-08-01	2016-01-01	2016-01-01	2013-08-29		2017-05-05	Mayo Clinic Jacksonville, Jacksonville, Florida, United States		https://ClinicalTrials.gov/show/NCT01931007
72	NCT04427930	Follow-up Study for Participants of Jointstem Phase 3 Clinical Trial	Active, not recruiting	No Results Available	Knee Osteoarthritis	Biological: JOINTSTEM	Adverse Events|Change of Western Ontario and McMaster Universities Osteoarthritis Index(WOMAC) scores from baseline|WOMAC 3 subscale score|SF-36|Measuring of Kellgren-Lawrence grade|Measuring of Femoro-tibial anatomical angle(FTA)|Measuring of Hip-Knee-Ankle angle(HKA)|Measuring of Joint Space Width|MRI scan	R-Bio	All	20 Years and older (Adult, Older Adult)	Phase 3	129	Industry	Interventional	Allocation: N/A|Intervention Model: Single Group Assignment|Masking: None (Open Label)|Primary Purpose: Treatment	BSR-CTph3-JS1_FU	2020-04-13	2026-12-23	2027-12-30	2020-06-11		2022-09-28	Keimyung University Dongsan Medical Center, Daegu, Korea, Republic of|KyungHee University Gangdong Hospital, Seoul, Korea, Republic of|Gangnam Severance Hospital, Seoul, Korea, Republic of|The Catholic University of Korea, Seoul ST. Mary's Hospital, Seoul, Korea, Republic of		https://ClinicalTrials.gov/show/NCT04427930
73	NCT02123368	Treatment of Knee Osteoarthritis by Intra-articular Injection of Bone Marrow Mesenchymal Stem Cells	Completed	No Results Available	Osteoarthritis	Drug: Hyaluronic acid|Biological: 10 million Bone marrow mesenchimal stem cells|Biological: 100 million Bone marrow mesenchimal stem cells	Baseline Visual analogue scale (VAS)|Baseline value of knee injury and osteoarthritis outcome score (Koos).|Baseline Western Ontario and McMaster Universities Osteoarthritis Index score (WOMAC).|Baseline SF-36 value|Baseline euroquol 5D value|Baseline Lequesne index|Baseline femorotibial distance|Number of Participants with Serious and Non-Serious Adverse Events Number of Participants with Seriou…	Clinica Universidad de Navarra, Universidad de Navarra	All	50 Years to 80 Years (Adult, Older Adult)	Phase 1|Phase 2	30	Other	Interventional	Allocation: Randomized|Intervention Model: Parallel Assignment|Masking: None (Open Label)|Primary Purpose: Treatment	CMM/ART|2009-017624-72	2012-05-01	2014-11-01	2015-02-01	2014-04-25		2017-10-24	Traumatology department. Complejo Hospitalario de Salamanca, Salamanca, Castilla y Le贸n, Spain|Orthopaedic and traumatology department. Cl铆nica Universidad de Navarra, Pamplona, Navarra, Spain		https://ClinicalTrials.gov/show/NCT02123368
74	NCT01873625	Transplantation of Bone Marrow Derived Mesenchymal Stem Cells in Affected Knee Osteoarthritis by Rheumatoid Arthritis	Completed	No Results Available	Rheumatoid Arthritis	Biological: mesenchymal cell transplantation|Biological: placebo	pain|physical activity|walking distance|Imaging	Royan Institute	All	10 Years to 65 Years (Child, Adult, Older Adult)	Phase 2|Phase 3	60	Other	Interventional	Allocation: Randomized|Intervention Model: Parallel Assignment|Masking: None (Open Label)|Primary Purpose: Treatment	Royan-RA-001	2009-10-01	2011-03-01	2011-12-01	2013-06-10		2013-06-10	Royan Institute, Tehran, Iran, Islamic Republic of		https://ClinicalTrials.gov/show/NCT01873625
75	NCT01485198	Autologous Stem Cells in Osteoarthritis	Completed	No Results Available	Osteoarthritis, Knee	Procedure: Bone Marrow Autologous Stem Cells Infusion|Drug: Acetaminophen	Define safety of BM extraction and stem cell joint infusion.|Efficacy of BMSC joint infusion at 4 weeks|Efficacy and final outcome of BMSC joint infusion at 6 months.	Hospital Universitario Dr. Jose E. Gonzalez	All	30 Years and older (Adult, Older Adult)	Phase 1	61	Other	Interventional	Allocation: Randomized|Intervention Model: Parallel Assignment|Masking: None (Open Label)|Primary Purpose: Treatment	HE11-022	2011-08-01	2013-08-01	2014-05-01	2011-12-05		2016-03-01	Hematology Service, Monerrey, Nuevo Leon, Mexico|Traumatology Service, Monterrey, Nuevo Leon, Mexico		https://ClinicalTrials.gov/show/NCT01485198
76	NCT04043819	Evaluation of Safety and Exploratory Efficacy of an Autologous Adipose-derived Cell Therapy Product for Treatment of Single Knee Osteoarthritis	Unknown status	No Results Available	Knee Osteoarthritis	Drug: PSC-01	Incidence of Adverse Events|Changes in KOOS Measurement	Personalized Stem Cells, Inc.	All	18 Years to 80 Years (Adult, Older Adult)	Phase 1	125	Industry	Interventional	Allocation: N/A|Intervention Model: Single Group Assignment|Masking: None (Open Label)|Primary Purpose: Treatment	PSC-CP-001	2019-09-07	2021-01-01	2021-01-01	2019-08-02		2020-09-16	San Diego Orthobiologics Medical Group, Carlsbad, California, United States|Grossmont Orthopedic Medical Group, La Mesa, California, United States|Synergy Orthopedic Specialists Medical Group, San Diego, California, United States|The Orthohealing Center, Santa Monica, California, United States|Cellular Orthopedics, Des Plaines, Illinois, United States|New Jersey Regenerative Institute, Cedar Knol…		https://ClinicalTrials.gov/show/NCT04043819
77	NCT04230902	Effects of 伪 MAT Versus Steroid Injection in Knee Osteoarthritis (ST伪 MAT-knee Study)	Unknown status	No Results Available	Knee Osteoarthritis	Biological: Microfragmented Adipose Tissue Transplant|Drug: Corticosteroid injection	Comparing the total pain score pre- and post-injection differences between the two arms|Comparing MOAKS pre-and post-injection differences between the two arms|Clinical outcomes-extension|Clinical outcomes-flexion|Clinical outcomes-stability|Cartilage thickness|Patient-based outcomes|Pain score-other follow-ups	American University of Beirut Medical Center	All	45 Years and older (Adult, Older Adult)	Phase 3	48	Other	Interventional	Allocation: Randomized|Intervention Model: Parallel Assignment|Masking: Single (Outcomes Assessor)|Primary Purpose: Treatment	BIO-2017-0440	2019-03-04	2021-03-31	2021-03-31	2020-01-18		2020-01-18	American University of Beirut Medical Center, Beirut, Lebanon		https://ClinicalTrials.gov/show/NCT04230902
78	NCT03000712	Investigator Initiated Trial to Evaluate the Efficacy and Safety of Intra-articular Injection of ADMSC Comared to Negative Control After High Tibial Osteotomy in the Osteoarthritis Patients.	Completed	No Results Available	Degenerative Arthritis|Knee Osteoarthritis	Biological: Autologous Adipose Tissue derived MSCs 1x10^8cells/3ml	MRI scan|WOMAC score|WOMAC sub-scale|Kellgren & Lawrence grade|EQ5D|ROM|KOOS (Knee Injury & Osteoarthritis Outcome Score)|PGIC(Patient Global Impression of Change)|PSQI(Pittsburgh Sleep Quality Index)|Biomarkers|Incidence of adverse reactions and characteristics associated with investigational product	R-Bio	All	20 Years to 80 Years (Adult, Older Adult)	Not Applicable	26	Industry	Interventional	Allocation: Randomized|Intervention Model: Parallel Assignment|Masking: None (Open Label)|Primary Purpose: Treatment	HTO-MSCs	2016-11-02	2020-05-22	2020-05-22	2016-12-22		2021-01-29	KyungHee University Gangdong Hospital, Seoul, Korea, Republic of		https://ClinicalTrials.gov/show/NCT03000712
79	NCT05344157	A First-in-Human Study of XSTEM-OA in Patients With Knee Osteoarthritis	Recruiting	No Results Available	Osteoarthritis, Knee	Biological: XSTEM-OA	Safety and tolerability: Adverse events (AEs)|Safety and tolerability: 12-lead electrocardiogram (ECG)|Safety and tolerability: Laboratory examinations|Safety and tolerability: Physical examinations|Safety and tolerability: Vital signs|Preliminary efficacy: Changes in Visual Analogue Scale (VAS) for pain compared to baseline|Preliminary efficacy: Changes in Knee injury and Osteoarthritis Outcome …	Xindu Pty Ltd|Xintela AB	All	40 Years to 75 Years (Adult, Older Adult)	Phase 1|Phase 2	54	Industry	Interventional	Allocation: N/A|Intervention Model: Single Group Assignment|Masking: None (Open Label)|Primary Purpose: Treatment	XIN-XSTEM-101	2022-06-22	2024-12-01	2024-12-01	2022-04-25		2022-12-05	Genesis Research Services, Broadmeadow, New South Wales, Australia|Emeritus Research, Camberwell, Victoria, Australia		https://ClinicalTrials.gov/show/NCT05344157
80	NCT04604288	Individual Patient Expanded Access IND of Autologous HB-adMSCS for the Treatment of Bilateral Knee Pain.	No longer available	No Results Available	Knee Pain Chronic|Osteo Arthritis Knee	Biological: HB-adMSC		Hope Biosciences Stem Cell Research Foundation|Hope Biosciences	All	Child, Adult, Older Adult			Other|Industry	Expanded Access:Individual Patients		HBKP01				2020-10-27		2022-08-01	Hope Biosciences Stem Cell Research Foundation, Sugar Land, Texas, United States		https://ClinicalTrials.gov/show/NCT04604288
81	NCT01159899	Transplantation of Bone Marrow Stem Cells Stimulated by Proteins Scaffold to Heal Defects Articular Cartilage of the Knee	Unknown status	No Results Available	Osteoarthritis|Knee Osteoarthritis|Osteochondritis Dissecans|Osteonecrosis	Procedure: Transplantation of Bone Marrow Stem Cells Activated in Knee Arthrosis	IKS, International Knee Score|KOOS, Knee Injury and Osteoarthritis Outcome Score	Michel Assor, MD|University of Marseille	All	30 Years to 75 Years (Adult, Older Adult)	Early Phase 1	50	Other	Interventional	Allocation: N/A|Intervention Model: Single Group Assignment|Masking: None (Open Label)|Primary Purpose: Treatment	MSC- AS3	2010-07-01	2014-12-01	2014-12-01	2010-07-12		2013-01-08	Knee and Lower Limb Institute, Dr Michel Assor, Marseille, France		https://ClinicalTrials.gov/show/NCT01159899
82	NCT02776943	UCMSC Transplantation in the Treatment of Cartilage Damage	Unknown status	No Results Available	Cartilage Damage|Degenerative Osteoarthritis	Biological: umbilical cord mesenchymal stem cells|Device: Hyaluronic acid	Knee Function Change and Improvement|Severity of adverse events	South China Research Center for Stem Cell and Regenerative Medicine	All	18 Years to 70 Years (Adult, Older Adult)	Phase 1|Phase 2	20	Other	Interventional	Allocation: Randomized|Intervention Model: Parallel Assignment|Masking: Double (Participant, Investigator)|Primary Purpose: Treatment	UCMSC-4	2016-06-01	2018-12-01	2019-06-01	2016-05-18		2016-05-18			https://ClinicalTrials.gov/show/NCT02776943
83	NCT05416255	Measuring Synovial Fluid Components	Active, not recruiting	No Results Available	Knee Osteoarthritis	Diagnostic Test: Measuring synovial fluid components	Measurement of unspecified components of synovial fluid (Unspecified due to proprietary reasons)|Western Ontario and McMaster Universities Arthritis Index (WOMAC) (0-100 scale) Higher scores are a worse outcome.	Dharma Bioscience	All	18 Years to 80 Years (Adult, Older Adult)	Not Applicable	80	Other	Interventional	Allocation: Non-Randomized|Intervention Model: Parallel Assignment|Masking: None (Open Label)|Primary Purpose: Treatment	SFComponents#1	2022-04-01	2022-12-31	2022-12-31	2022-06-13		2022-07-28	Dharma Centro de Medicina Regenerativa, Rosario, Santa Fe, Argentina		https://ClinicalTrials.gov/show/NCT05416255
84	NCT03379168	Efficacy of Micro-fragmented Adipose Tissue Injection for Knee Osteoarthritis.	Active, not recruiting	No Results Available	Knee Osteoarthritis	Device: Microfragmented Adipose Tissue (Lipogems)|Drug: Corticosteroid injection|Drug: Saline	Change in Visual Analog Pain Scale (VAS) Over Time|Change in Western Ontario and McMaster Universities Osteoarthritis Index (WOMAC) Over Time|Change in Knee Injury and Osteoarthritis Outcomes Score (KOOS) Over Time	Dustin L. Richter, MD|University of New Mexico	All	18 Years and older (Adult, Older Adult)	Not Applicable	75	Other	Interventional	Allocation: Randomized|Intervention Model: Parallel Assignment|Masking: Single (Participant)|Primary Purpose: Treatment	17-146	2018-04-01	2022-11-01	2022-11-02	2017-12-20		2022-11-02	UNM Hospital, Albuquerque, New Mexico, United States		https://ClinicalTrials.gov/show/NCT03379168
85	NCT04716803	Bone Marrow Aspirate Concentrate (BMAC)Treatment for Knee Osteoarthritis	Recruiting	No Results Available	Osteo Arthritis Knee	Biological: Bone Marrow Aspirate Concentrate|Device: Angel Concentrated Platelet Rich Plasma (cPRP) System	Patients with at least one severe adverse event|Structural change in knee from baseline measured by the VAS (Visual Analog Scale) in the American College of Rheumatology/Knee Osteoarthritis Assessment Scale (ACR/KOAS).|Self reported health from baseline through end of study measured by the 36-Item Short Form Survey Instrument (SF-36) Health Survey and the Western Ontario and McMaster Universities…	University of California, San Diego	All	45 Years to 75 Years (Adult, Older Adult)	Not Applicable	10	Other	Interventional	Allocation: N/A|Intervention Model: Single Group Assignment|Masking: None (Open Label)|Primary Purpose: Treatment	180916	2020-07-08	2023-12-31	2023-12-31	2021-01-20		2022-01-26	University of California San Diego Koman Outpatient Pavilion, La Jolla, California, United States		https://ClinicalTrials.gov/show/NCT04716803
86	NCT04750252	Safety and Tolerability of StroMel鈩?in Subjects With Moderate to Severe Osteoarthritis of the Knee Joint	Not yet recruiting	No Results Available	Osteo Arthritis Knee	Biological: StroMel	Safety of StroMel in subjects with moderate to severe OA of the kneee|Overall Safety of StroMel|Efficacy of StroMel in managing OA of the knee|Efficacy of StroMel in assessment of OA of the knee post-treatment	Akan Biosciences, LLC	All	25 Years to 65 Years (Adult, Older Adult)	Phase 1|Phase 2	20	Industry	Interventional	Allocation: N/A|Intervention Model: Single Group Assignment|Masking: None (Open Label)|Primary Purpose: Treatment	StroMel-01	2022-08-22	2022-12-31	2022-12-31	2021-02-11		2022-08-02	Mukesh, Gaithersburg, Maryland, United States		https://ClinicalTrials.gov/show/NCT04750252
87	NCT03818737	Multicenter Trial of Stem Cell Therapy for Osteoarthritis (MILES)	Completed	No Results Available	Osteoarthritis	Biological: Bone Marrow Derived MSCs|Biological: Adipose-derived MSCs|Biological: Umbilical Cord Tissue (UCT) MSCs|Drug: Corticosteroid injection	Change in Visual Analog Pain Scale (VAS-pain) Score|Change in Knee Injury and Osteoarthritis Outcome Score (KOOS) - Pain Subscale Score|Change in Knee Injury and Osteoarthritis Outcome Score (KOOS) - Total Score|Change in Knee Injury and Osteoarthritis Outcome Score (KOOS) - Symptoms Subscale Score|Change in Knee Injury and Osteoarthritis Outcome Score (KOOS) - Activities of Daily Living (ADL) Fu…	Emory University|The Marcus Foundation	All	40 Years to 70 Years (Adult, Older Adult)	Phase 3	480	Other	Interventional	Allocation: Randomized|Intervention Model: Parallel Assignment|Masking: Single (Participant)|Primary Purpose: Treatment	IRB00108046	2019-03-28	2022-05-31	2022-05-31	2019-01-28		2022-07-08	Andrews Institute, Gulf Breeze, Florida, United States|The Emory Clinic, Atlanta, Georgia, United States|Duke University, Durham, North Carolina, United States|Sanford Health, Fargo, North Dakota, United States|Sanford Health, Sioux Falls, South Dakota, United States		https://ClinicalTrials.gov/show/NCT03818737
88	NCT05211986	Safety and Tolerability of IMM01-STEM in Patients With Muscle Atrophy Related to Knee Osteoarthritis.	Recruiting	No Results Available	Muscle Atrophy	Drug: IMM01-STEM	Safety of IMM01-STEM treatment in study participants with muscle atrophy related to KOA|Safety and tolerability of IMM01-STEM after 4 weeks of treatment in study participants with muscle atrophy related to KOA|Functionality of the knee joint after 4 weeks of treatment with IMM01-STEM in study participants with muscle atrophy related to KOA	Immunis, Inc.	All	50 Years to 75 Years (Adult, Older Adult)	Phase 1|Phase 2	18	Industry	Interventional	Allocation: Non-Randomized|Intervention Model: Sequential Assignment|Masking: None (Open Label)|Primary Purpose: Treatment	STEM-MYO	2022-09-13	2023-12-20	2024-09-10	2022-01-27		2023-02-21	University of California, Irvine - Alpha Stem Cell Clinic, Orange, California, United States		https://ClinicalTrials.gov/show/NCT05211986
89	NCT04448106	Autologous Adipose Tissue-Derived Mesenchymal Stem Cells (AdMSCs) for Osteoarthritis	Not yet recruiting	No Results Available	Osteoarthritis, Knee|Osteoarthritis, Hip|Osteoarthritis Shoulder	Biological: Celltex- AdMSCs	the frequency and nature of adverse events occurring during the study based on the annualized rate of all AdMSC-associated adverse events (AEs) in all subjects.|Any organ damage or safety concerns determined by SMAC 20 blood test.|Change of Knee injury and Osteoarthritis Outcome Score (KOOS, 0 is the worst and 100 is the best) from the baseline for OA-knee patients|Change of Knee Society Score (K…	Celltex Therapeutics Corporation	All	18 Years and older (Adult, Older Adult)	Phase 2	300	Industry	Interventional	Allocation: Randomized|Intervention Model: Parallel Assignment|Masking: Double (Participant, Outcomes Assessor)|Primary Purpose: Treatment	CTX0020-002	2022-09-25	2023-08-01	2025-08-15	2020-06-25		2022-05-06	Stanley C Jones, Houston, Texas, United States		https://ClinicalTrials.gov/show/NCT04448106
90	NCT03788265	Autologous Micro-fragmented Adipose Tissue Injection for Knee Osteoarthritis	Unknown status	No Results Available	Knee Osteoarthritis	Device: Lipogems	Change in Visual Analog Pain Scale (VAS) Over Time|Change in the knee injury and osteoarthritis score (KOOS) Over Time	Second Affiliated Hospital, School of Medicine, Zhejiang University	All	18 Years and older (Adult, Older Adult)	Not Applicable	60	Other	Interventional	Allocation: N/A|Intervention Model: Single Group Assignment|Masking: None (Open Label)|Primary Purpose: Treatment	lipo-knee OA-dxs	2016-01-01	2020-01-01	2021-01-01	2018-12-27		2019-04-16	Second affiliated hospital, school of medicine, Zhejiang Uni., Hangzhou, Zhejiang, China		https://ClinicalTrials.gov/show/NCT03788265
91	NCT02034032	Regenexx鈩?SD Versus Exercise Therapy for Treatment of Knee Osteoarthritis With Historical Comparison to TKA	Completed	No Results Available	Knee Osteoarthritis	Procedure: Regenexx SD|Behavioral: Exercise Therapy	Knee Society Scores|KSS means difference between Regenexx SD and historical TKA data	Regenexx, LLC	All	18 Years to 70 Years (Adult, Older Adult)	Not Applicable	48	Industry	Interventional	Allocation: Randomized|Intervention Model: Crossover Assignment|Masking: None (Open Label)|Primary Purpose: Treatment	MM-03-K	2014-01-01	2018-06-01	2018-12-01	2014-01-13		2019-01-04	Regenerative Pain Center; Weil Foot, Ankle and Orthopedic Institute, Des Plaines, Illinois, United States		https://ClinicalTrials.gov/show/NCT02034032
92	NCT04825730	Follow-up Study for Participants of Jointstem Investigator Initiated Trial by Arthroscopy	Not yet recruiting	No Results Available	Degenerative Arthritis|Knee Arthritis	Drug: JOINTSTEM	Adverse Events|Adverse Events (Special Attention Target)	R-Bio	All	20 Years and older (Adult, Older Adult)	Not Applicable	14	Industry	Interventional	Allocation: N/A|Intervention Model: Single Group Assignment|Masking: None (Open Label)|Primary Purpose: Treatment	BS-JS-IIT1-FU	2023-12-01	2028-12-01	2029-12-31	2021-04-01		2022-09-28			https://ClinicalTrials.gov/show/NCT04825730
93	NCT02658344	Clinical Trial to Evaluate Efficacy and Safety of JOINTSTEM in Patients With Degenerative Arthritis	Completed	No Results Available	Degenerative Arthritis|Knee Osteoarthritis	Biological: JOINTSTEM|Drug: Saline solution	WOMAC score|WOMAC 3 subscale|KOOS (Knee Injury & Osteoarthritis Outcome Score)|SF(Short Form)-36 Score|Global assessment of disease activity|Overall satisfaction|X-ray|MRI scan|Arthroscopy evaluation|Histological evaluation|VAS|IKDC|ROM|Quadriceps power|effusion|Crepitus|Ligament laxity|Medial joint line tenderness|Pes tenderness	R-Bio	All	18 Years and older (Adult, Older Adult)	Phase 2	24	Industry	Interventional	Allocation: Randomized|Intervention Model: Parallel Assignment|Masking: Double (Participant, Investigator)|Primary Purpose: Treatment	Jointstem2b	2015-07-01	2016-11-01	2016-12-01	2016-01-18		2019-06-05	KyungHee University Gangdong Hospital, Seoul, Korea, Republic of|GangNam Severance Hospital, Seoul, Korea, Republic of		https://ClinicalTrials.gov/show/NCT02658344
94	NCT03048773	Extracorporeal Shockwave Therapy for Knee Osteoarthritis	Completed	No Results Available	Shockwave Therapy|Knee Osteoarthritis	Device: shockwave therapy|Other: PT|Other: placebo	WOMAC score by Chinese version NRS 3.1|six minute walk test|Visual analog scale (VAS)	Taoyuan General Hospital	All	20 Years and older (Adult, Older Adult)	Not Applicable	40	Other	Interventional	Allocation: Randomized|Intervention Model: Parallel Assignment|Masking: Triple (Participant, Investigator, Outcomes Assessor)|Primary Purpose: Treatment	TYGH105013	2017-03-02	2018-02-02	2018-06-30	2017-02-09		2020-11-09	Taoyuan General Hospital, Ministry of Health and Welfare, Taoyuan, Taiwan		https://ClinicalTrials.gov/show/NCT03048773
95	NCT02351011	Human Autologous MSCs for the Treatment of Mid to Late Stage Knee OA	Completed	No Results Available	Osteoarthritis of Knee	Biological: 1 x 10^6 MSCs|Biological: 10 x 10^6 MSCs|Biological: 50 x 10^6 MSCs	Safety as determined by the occurrence of local and systemic adverse events and/or serious adverse events.|Knee Injury and Osteoarthritis Outcome Score (KOOS)|Marx Activity Scale (Patient-reported activity)|Short-Form 36 (Health-related quality of life)|Whole Organ MRI Score (WORMS), Gadolinium-enhanced MRI, T2 Mapping (To assess joint structure, inflammation, and cartilage status over time)|Cart…	Jas Chahal|University Health Network, Toronto	All	40 Years to 65 Years (Adult, Older Adult)	Phase 1|Phase 2	12	Other	Interventional	Allocation: Non-Randomized|Intervention Model: Single Group Assignment|Masking: None (Open Label)|Primary Purpose: Other	MSC-001	2015-02-01	2018-12-01	2018-12-01	2015-01-30		2019-09-27	Toronto Western Hospital, Toronto, Ontario, Canada		https://ClinicalTrials.gov/show/NCT02351011
96	NCT05086939	Multicenter Clinical Trial Comparing Treatment With Allogeneic Mesenchymal Cells Versus Autologous Mesenchymal Cells and Versus Active Control With Hyaluronic Acid in Patients With Knee Osteoarthritis.	Recruiting	No Results Available	Knee Osteoarthritis	Drug: Autologous MSCs|Drug: Allogenic MSCs|Drug: Hyaluronic Acid	Range of motion.|Pain self-assessment.|Knee Osteoarthritis.|Functional response.|X-ray changes of osteoarthritis.|Radiological response using nuclear magnetic resonance imaging.|Perceived general well-being.|Feasibility assessment of a multicentre strategy production of both cell types with several Cell Production Units|Evaluation of presence of adverse events related with investigational medical…	Fundaci贸n Instituto de Estudios de Ciencias de la Salud de Castilla y Le贸n|Instituto de Investigaci贸n Biom茅dica de Salamanca|Spanish Clinical Research Network - SCReN|Institut d'Investigacions Biom猫diques August Pi i Sunyer|Hospital Universitari de Bellvitge	All	18 Years to 75 Years (Adult, Older Adult)	Phase 3	120	Other	Interventional	Allocation: Randomized|Intervention Model: Parallel Assignment|Masking: None (Open Label)|Primary Purpose: Treatment	ARTROCELL|2019-002446-21	2021-05-26	2025-12-01	2025-12-01	2021-10-21		2023-02-09	Hospital Clinic, Barcelona, Spain|Hospital Cl铆nico Universitario San Carlos, Madrid, Spain|Hospital Fundaci贸n Jim茅nez D铆az, Madrid, Spain|Hospital Gregorio Mara帽贸n, Madrid, Spain|Hospital Universitario Virgen de la Arrixaca, Murcia, Spain|Hospital Universitario Virgen de la Victoria, M谩laga, Spain|Cl铆nica Universidad de Navarra, Pamplona, Spain|Complejo Asistencial Universitario de Salamanca, Sal…		https://ClinicalTrials.gov/show/NCT05086939
97	NCT02964143	Clinical Investigation to Compare the Safety and Efficacy of Cellular Matrix to Those of Ostenil庐 Plus and to Those of PRP Only	Unknown status	No Results Available	Knee Osteoarthritis	Device: Cellular Matrix / A-CP HA|Device: Ostenil庐 Plus|Device: RegenKit-BCT-1	Variation of the pain between baseline and Month 6|Variation of pain between baseline and Month 1, Month 2 and Month 4|Variation of stiffness between baseline and Month 1, Month 2, Month 4 and Month 6|Variation of physical function between baseline and Month 1, Month 2, Month 4 and Month 6|Variation of overall knee osteoarthritis symptoms between baseline and Month 1, Month 2, Month 4 and Month 6…	Regen Lab SA	All	50 Years to 80 Years (Adult, Older Adult)	Not Applicable	306	Industry	Interventional	Allocation: Randomized|Intervention Model: Parallel Assignment|Masking: Double (Participant, Outcomes Assessor)|Primary Purpose: Treatment	2016-OA-001	2020-06-01	2020-12-01	2020-12-01	2016-11-15		2020-03-11			https://ClinicalTrials.gov/show/NCT02964143
98	NCT03130335	Intra-articular Autologous Bone Marrow Aspirate Injection for Knee Osteoarthritis	Completed	No Results Available	Osteoarthritis, Knee	Procedure: BMA Injection|Biological: BMA	Knee Injury and Osteoarthritis Outcome Score (KOOS) Jr.|KOOS Jr.|Pain|Degree of cartilage change|Presence of side effects	Hospital for Special Surgery, New York	All	18 Years to 79 Years (Adult, Older Adult)	Not Applicable	13	Other	Interventional	Allocation: N/A|Intervention Model: Single Group Assignment|Masking: None (Open Label)|Primary Purpose: Treatment	2016-0435	2017-04-28	2019-08-12	2019-10-01	2017-04-26		2020-01-14	Hospital for Special Surgery, New York, New York, United States		https://ClinicalTrials.gov/show/NCT03130335
99	NCT05548712	The Effect of PEMF for Patients With Knee OA	Recruiting	No Results Available	Knee Osteoarthritis|Knee Pain Chronic	Device: Pulse Electromagnetic Field|Device: Sham Pulse Electromagnetic Field	Change of the scoring of Knee injury and Osteoarthritis Outcome Score|International Physical Activity Questionnaire|Tegner activity score|Short Form-36 questionnaires (SF-36)|Peak torque of Isometric muscle strength|Serum myokine evaluation|The speed and rate of force development in 6 repetitions in chair stand test|Change of centre of pressure with the position of double leg squat|Change of cent…	Chinese University of Hong Kong	All	50 Years and older (Adult, Older Adult)	Not Applicable	80	Other	Interventional	Allocation: Randomized|Intervention Model: Parallel Assignment|Masking: Triple (Participant, Care Provider, Investigator)|Primary Purpose: Treatment	2021.49	2022-05-05	2024-09-15	2024-09-15	2022-09-21		2022-09-21	The Chinese University of Hong Kong, Hong Kong, Hong Kong	"Study Protocol", https://ClinicalTrials.gov/ProvidedDocs/12/NCT05548712/Prot_000.pdf|"Informed Consent Form", https://ClinicalTrials.gov/ProvidedDocs/12/NCT05548712/ICF_001.pdf	https://ClinicalTrials.gov/show/NCT05548712
100	NCT04050111	The Evaluation of Safety and Effectiveness of Intraarticular Administration of Autologous Stromal-Vascular Fraction of Adipose Tissue Cells for Treatment of Knee Joint Arthrosis	Unknown status	No Results Available	Knee Osteoarthritis	Biological: Stromal-vascular fraction	Serious adverse events (SAEs)|Serious adverse reactions (SARs)|Quality of life monitoring-1|Quality of life monitoring-2|Knee pain intensity monitoring|Changes in knee joint structure-1|Changes in knee joint structure-2|Changes in knee joint structure-3|Changes in knee function	Swiss Medica XXI Century S.A.	All	20 Years to 85 Years (Adult, Older Adult)	Phase 2	30	Industry	Interventional	Allocation: N/A|Intervention Model: Single Group Assignment|Masking: None (Open Label)|Primary Purpose: Treatment	SM-001	2019-08-21	2021-02-22	2021-08-22	2019-08-08		2019-08-08	Swiss Medica XXI Century S.A., Moscow, Russian Federation|IM Clinic, Belgrade, Serbia		https://ClinicalTrials.gov/show/NCT04050111
101	NCT04749758	Assessment of the Efficacy of Stromal Vascular Fraction Treatment for Knee Osteoarthritis	Completed	No Results Available	Knee Osteoarthritis	Biological: SVF treatment	Change from baseline knee pain measured with a Visual Analogue Scale (VAS) at 1 year|Change from baseline functionality measured with Knee Injury and Osteoarthritis Outcome Score (KOOS) at 1 year|Change from baseline quality of life measured with SF-36 questionnaire at 1 year.|Change from baseline disability measured with WHODAS 2.0 questionnaire at 1 year.|Change from baseline joint cartilage ch…	University of Andorra	All	18 Years and older (Adult, Older Adult)	Not Applicable	66	Other	Interventional	Allocation: N/A|Intervention Model: Single Group Assignment|Masking: None (Open Label)|Primary Purpose: Treatment	UA003GRCSSS	2018-09-20	2022-12-07	2022-12-07	2021-02-11		2022-12-09	CelularClinic, Escaldes-Engordany, Andorra		https://ClinicalTrials.gov/show/NCT04749758
102	NCT03289416	Bone Marrow Aspirate Compared to Platelet Rich Plasma for Treating Knee Osteoarthritis	Completed	No Results Available	Knee Osteoarthritis	Combination Product: Pure PRP II|Combination Product: PureBMC	Change in Western Ontario and McMaster Universities Osteoarthritis Index (WOMAC)|Change in Subjective International Knee Documentation Committee Subjective Score (IKDC)	Andrews Research & Education Foundation|EmCyte Corporation|BioSciences Research Associates, Inc	All	18 Years to 80 Years (Adult, Older Adult)	Phase 4	90	Other|Industry	Interventional	Allocation: Randomized|Intervention Model: Parallel Assignment|Masking: None (Open Label)|Primary Purpose: Treatment	EmCyte	2013-12-05	2020-02-01	2020-02-01	2017-09-21		2020-03-06	Andrews Research & Education Foundation, Gulf Breeze, Florida, United States		https://ClinicalTrials.gov/show/NCT03289416
103	NCT05507099	Stem Cell Study in Osteoarthritis of the Knee and Hip Joints	Recruiting	No Results Available	Osteoarthritis	Biological: Bone Marrow Aspirate, Lipoaspirate Concentrate	The primary endpoint is the change from the Baseline to the Day 360 in WOMAC pain subscale pain subscale|Change from Baseline to Days 90, 180 in WOMAC pain subscale|Change from Baseline to Days 90, 180, and 360 in WOMAC stiffness subscale|Change from Baseline to Days 90, 180, and 360 in WOMAC function subscale|Change from Baseline to Days 90, 180, and 360 in total WOMAC score|Change from Baseline…	Grigory Karmy|Dr. G. Karmy Medicine Professional Corporation	All	18 Years to 95 Years (Adult, Older Adult)	Phase 2	400	Other	Interventional	Allocation: Randomized|Intervention Model: Parallel Assignment|Masking: None (Open Label)|Primary Purpose: Treatment	1	2022-08-08	2028-08-08	2028-08-08	2022-08-18		2022-08-18	Karmy Clinic, Brampton, Ontario, Canada		https://ClinicalTrials.gov/show/NCT05507099
104	NCT02580695	A Study to Assess Safety and Efficacy of Umbilical Cord-derived Mesenchymal Stromal Cells in Knee Osteoarthritis	Completed	No Results Available	Osteoarthritis	Biological: umbilical-cord mesenchymal stromal cells|Drug: Hyaluronic Acid	Proportion of patients who experience an adverse event|Physical function improvement measured by WOMAC OA index|Change in pain density measured by Visual analogue scale (VAS)|QoL improvement measured by SF-36|Changes in WORMS scale measured by knee MRI	Francisco Espinoza, MD|Universidad de los Andes, Chile	All	18 Years to 70 Years (Adult, Older Adult)	Phase 1|Phase 2	30	Other	Interventional	Allocation: Randomized|Intervention Model: Parallel Assignment|Masking: Quadruple (Participant, Care Provider, Investigator, Outcomes Assessor)|Primary Purpose: Treatment	C4COA01	2015-12-01	2017-01-01	2017-04-01	2015-10-20		2018-12-26	Clinica Universidad de los Andes, Santiago, Chile		https://ClinicalTrials.gov/show/NCT02580695
105	NCT04821102	Investigator Initiated Trial to Evaluate Cartilage Regeneration by Arthroscopy After JOINTSTEM Administration	Not yet recruiting	No Results Available	Degenerative Arthritis|Knee Arthritis	Biological: JOINTSTEM|Drug: Saline	Arthroscopy|WOMAC total score|WOMAC subscale score|VAS score|RAND-36|IKDC|Biopsy|Use of rescue medication|Kellgren-Lawrence grade	R-Bio	All	20 Years and older (Adult, Older Adult)	Not Applicable	21	Industry	Interventional	Allocation: Randomized|Intervention Model: Parallel Assignment|Masking: Double (Participant, Investigator)|Primary Purpose: Treatment	BS-JS-IIT1	2023-07-01	2024-08-01	2024-12-31	2021-03-29		2022-09-28	Bethesda Hospital, Yangsan, Korea, Republic of		https://ClinicalTrials.gov/show/NCT04821102
106	NCT02838069	A Study Evaluating the Efficacy of a Single Injection Autologous Adipose Derived Mesenchymal Stromal Cells in Patients With Knee Osteoarthritis	Active, not recruiting	No Results Available	Osteoarthritis	Biological: Injection (2x106 ASC/5ml).|Biological: Injection (10x106 ASC/5ml).|Other: Placebo	Improvement of pain or physical function|Disability (WOMAC)|Disability (KOOS)|Disability (SAS)|Change in Quality of life|painkillers consumption|Structural changes (X-Ray)|Structural changes (MRI)	University Hospital, Montpellier|University Hospital, Toulouse|Assistance Publique - H么pitaux de Paris|NATIONAL UNIVERSITY OF IRELAND, GALWAY (NUIG)|ISTITUTO ORTOPEDICO RIZZOLI (IOR)|Etablissement Fran莽ais du Sang|Institut National de la Sant茅 Et de la Recherche M茅dicale, France|ECRIN EUROPEAN CLINICAL RESEARCH INFRASTRUCTURE NETWORK (ECRIN)|HUMAN MED AG (HM)|Stichting Katholieke Universiteit|SPO…	All	45 Years to 75 Years (Adult, Older Adult)	Phase 2	100	Other	Interventional	Allocation: Randomized|Intervention Model: Parallel Assignment|Masking: Triple (Participant, Investigator, Outcomes Assessor)|Primary Purpose: Treatment	UF 9494	2016-09-20	2023-03-01	2024-03-01	2016-07-20		2022-07-11	UH Montpellier, Montpellier, France		https://ClinicalTrials.gov/show/NCT02838069
107	NCT01585857	ADIPOA - Clinical Study	Completed	No Results Available	Osteoarthritis	Biological: Autologous adipose derived stem cells administrated for intra-articular use	Recording of Serious Adverse Events|Functional status of the knee|Evaluation of Quality of life	University Hospital, Montpellier	All	50 Years to 75 Years (Adult, Older Adult)	Phase 1	18	Other	Interventional	Allocation: Non-Randomized|Intervention Model: Parallel Assignment|Masking: None (Open Label)|Primary Purpose: Treatment	8606	2012-04-01	2014-12-01	2014-12-01	2012-04-26		2022-12-23	UH Montpellier, Montpellier, France|Orthop盲dische Klinik, W眉rzburg, Germany		https://ClinicalTrials.gov/show/NCT01585857
108	NCT01926327	The Effect of Platelet-rich Plasma in Patients With Osteoarthritis of the Knee	Completed	No Results Available	Osteoarthritis	Biological: PRP injection|Biological: Placebo	pain|physical activity|cartilage repair|quality of life|joint replacement	Royan Institute	All	18 Years to 65 Years (Adult, Older Adult)	Phase 3	150	Other	Interventional	Allocation: Randomized|Intervention Model: Parallel Assignment|Masking: Double (Participant, Investigator)|Primary Purpose: Treatment	royan-Bone-011	2013-01-01	2014-03-01	2014-04-01	2013-08-20		2014-04-25	Royan Institute, Tehran, Iran, Islamic Republic of		https://ClinicalTrials.gov/show/NCT01926327
109	NCT02967874	Autologous Adipose-Derived Stromal Vascular Fraction Cells for Osteoarthritis Treatment	Completed	No Results Available	Osteoarthritis|Joint Disease|Osteoarthritis,Knee|Arthritis, Degenerative|Osteoarthrosis|Osteoarthrosis Deformans	Procedure: Intra-articular auto-SVFs injection|Drug: Hyaluronic Acid	The number of patients with adverse events|Change in pain score on the Visual Analogue Scale (VAS) at all follow-up visits|Change in Knee injury and Osteoarthritis Outcome Score (KOOS) at all follow-up visits|Change in Ultrasonography of the knee joints	Russian Academy of Medical Sciences	All	40 Years to 85 Years (Adult, Older Adult)	Phase 1|Phase 2	27	Other	Interventional	Allocation: Non-Randomized|Intervention Model: Parallel Assignment|Masking: None (Open Label)|Primary Purpose: Treatment	IFCI-10/11/2015	2016-03-01	2019-06-01	2019-09-01	2016-11-18		2019-09-13	Institute of Fundamental and Clinical Immunology, Novosibirsk, Russian Federation		https://ClinicalTrials.gov/show/NCT02967874
110	NCT03467919	The Effect of Micro Fragmented Adipose Tissue (MFAT) on Knee Osteoarthritis	Recruiting	No Results Available	Osteoarthritis, Knee|Knee Pain	Biological: Micro Fragmented Adipose Tissue|Biological: Corticosteroid injection	Knee Injury and Osteoarthritis Outcomes Score (KOOS) Score|Lysholm score|Veterans RAND 12 (VR-12) score	Stanford University	All	35 Years to 75 Years (Adult, Older Adult)	Phase 1	40	Other	Interventional	Allocation: Randomized|Intervention Model: Parallel Assignment|Masking: Double (Participant, Outcomes Assessor)|Primary Purpose: Treatment	41688	2018-04-01	2022-12-01	2022-12-01	2018-03-16		2022-05-26	Stanford University, Stanford, California, United States		https://ClinicalTrials.gov/show/NCT03467919
111	NCT05081921	Clinical Trial to Evaluate Safety and Efficacy of MesoCellA-Ortho Tissue-Engineered Advanced Therapy Product in Patients With Osteoarthrosis and Civilisation Diseases	Recruiting	No Results Available	Osteoarthritis of Knee	Drug: MesoCellA-Ortho administration|Drug: HA administration	Nature, incidence and severity of adverse events (AEs)|Change in Numerical Rating Scale (NRS)|Change in joint swelling|Change in the 36-Item Short Form Survey (SF-36)|Change in Knee injury and Osteoarthritis Outcome Score (KOOS)|Change in the International Knee Documentation Committee (IKDC 2000)|Change in cartilage morphology|Change in cartilage T2 relaxation time mapping in MRI|Changes in bone …	Jagiellonian University|National Center for Research and Development, Poland|KCRI	All	40 Years to 70 Years (Adult, Older Adult)	Phase 1|Phase 2	200	Other	Interventional	Allocation: Randomized|Intervention Model: Parallel Assignment|Masking: Quadruple (Participant, Care Provider, Investigator, Outcomes Assessor)|Primary Purpose: Treatment	JU-BioMiStem-01|2019-005000-17	2022-01-05	2023-06-01	2023-12-01	2021-10-18		2022-03-31	Galen - Ortopedia Sp. Z O.O., Bieru艅, Silesia, Poland		https://ClinicalTrials.gov/show/NCT05081921
112	NCT03383081	The Safety/Efficacy of hUC Mesenchymal Stem Cells锛?9#iSCLife庐-OA锛?Therapy for Patients With Osteoarthritis	Recruiting	No Results Available	Osteoarthritis, Knee	Biological: Low dose mesenchymal stem cells|Biological: High dose mesenchymal stem cells|Procedure: Intraarticular injection	Kellgren-Lawrence Grading Scale|Assessment of Preoperative Cartilage Defect Severity (AMADEUS)|Lysholm scoring|The international knee documentation committee (IKDC) knee evaluation form|Visual Analogue Scale/Score锛圴AS锛?,Sclnow Biotechnology Co.	Ltd."	All	up to 70 Years (Child, Adult, Older Adult)	Phase 2	60	Industry	Interventional	Allocation: Randomized|Intervention Model: Parallel Assignment|Masking: None (Open Label)|Primary Purpose: Treatment	SCLnow-XY-02	2018-10-01	2022-12-01	2023-06-01	2017-12-26		2022-07-22	Xiangya Hospital Central South University, Changsha, Hunan, China		https://ClinicalTrials.gov/show/NCT03383081
113	NCT05437770	Effects of Blood-flow Restricted Exercise Compared to Standard Rehabilitation in Patients With Knee Osteoarthritis	Enrolling by invitation	No Results Available	Osteoarthritis, Knee	Other: BFR (Blood-Flow Restricted exercise)|Other: Standard rehabilitation	Knee injury and Osteoarthritis Outcome Score (KOOS) - Pain subscale|Myofiber Cross-Sectional Area (CSA)|Pain Pressure Threshold (PPT)|Maximal Voluntary Isometric Contraction (MVIC)|Rate of Force Development (RFD)|4x10m Fast-Paced Walk Test (40m-FWT)|30-second Chair Stand Test (30-s CST)|Stair Climb Test (SCT)|Myocellular component (Stem cells) assessed using muscle biopsies|Myocellular component …	Bispebjerg Hospital|University of Southern Denmark|Gigtforeningen|Sygekassernes Helsefond|AP Moeller Foundation|Aase and Ejnar Danielsens Foundation|Praksisfonen|FAPS	All	Child, Adult, Older Adult	Not Applicable	90	Other	Interventional	Allocation: Randomized|Intervention Model: Parallel Assignment|Masking: Single (Outcomes Assessor)|Primary Purpose: Treatment	BRS-090288	2022-01-01	2024-03-31	2024-12-31	2022-06-29		2022-11-16	Department of Physical and Occupational Therapy / Institute of Sports Medicine Copenhagen, Bispebjerg Hospital, Copenhagen, Denmark	"Study Protocol", https://ClinicalTrials.gov/ProvidedDocs/70/NCT05437770/Prot_000.pdf|"Statistical Analysis Plan", https://ClinicalTrials.gov/ProvidedDocs/70/NCT05437770/SAP_001.pdf	https://ClinicalTrials.gov/show/NCT05437770
114	NCT04405297	A Disease-based Treatment Study for Diagnosed Osteoarthritis Utilizing Adipose-derived Regenerative Cells	Recruiting	No Results Available	Knee Osteoarthritis|Hip Osteoarthritis|Ankle Osteoarthritis|Shoulder Osteoarthritis|Wrist Osteoarthritis	Device: Adipose-derived regenerative cells	Safety as indicated by incidence (%) of unanticipated AEs. All AEs and SAEs will be graded on severity by the Investigator using the National Institutes of Health Common Terminology Criteria for Adverse Events (NIH CTCAE).|Efficacy outcomes include changes in patient reported outcomes (PRO) measurements for the knee using PROMIS 10 Global health|Efficacy outcomes include changes in patient report…	Sanford Health	All	18 Years and older (Adult, Older Adult)		250	Other	Observational	Observational Model: Cohort|Time Perspective: Prospective	ENDURE	2021-05-24	2025-09-01	2026-09-30	2020-05-28		2022-10-24	Sanford Orthopedics and Sports Medicine, Sioux Falls, South Dakota, United States		https://ClinicalTrials.gov/show/NCT04405297
115	NCT04234412	Treatment of Osteoarthritic Knee With High Tibial Osteotomy and Implantation of Allogenic Human Umbilical Cord Blood-derived Stem Cells.	Unknown status	No Results Available	Osteoarthritis, Knee	Procedure: umbilical cord blood stem cell implantation for osteoarthritis treatment	International Cartilage Repair Society (ICRS) grade improvement|Visual analogue scale (VAS)|Western Ontario and McMaster Universities Arthritis Index (WOMAC)|International Knee Documentation Committee (IKDC score)	Uijeongbu St. Mary Hospital	All	30 Years to 65 Years (Adult, Older Adult)	Not Applicable	10	Other	Interventional	Allocation: N/A|Intervention Model: Single Group Assignment|Masking: None (Open Label)|Primary Purpose: Treatment	UC19OISI0134	2020-02-01	2022-11-30	2022-11-30	2020-01-21		2020-01-21			https://ClinicalTrials.gov/show/NCT04234412
116	NCT02827851	Autologous Stromal Vascular Fraction of Cells for Treatment of Knee Articular Cartilage Dystrophy	Unknown status	No Results Available	Knee Osteoarthritis	Procedure: Liposuction|Other: SVF isolation|Other: Intraarticular administration of autologous SVF	SAEs monitoring|SARs monitoring|Quality of life monitoring-1|Quality of life monitoring-2|Knee pain intensity monitoring|Changes in knee joint structure-1|Changes in knee joint structure-2|Changes in knee joint structure-3|Changes in knee function	Central Clinical Hospital w/Outpatient Health Center of Business Administration for the President of Russian Federation|Orenburg Regional Clinical Blood Donor Center	All	20 Years to 85 Years (Adult, Older Adult)	Phase 2	200	Other	Interventional	Allocation: N/A|Intervention Model: Single Group Assignment|Masking: None (Open Label)|Primary Purpose: Treatment	RU-小小袧-03-01-16	2016-05-01	2018-05-01	2018-11-01	2016-07-11		2017-07-21	Federal State Budgetary Institution "Central Clinical Hospital with Outpatient Health Center" of the Business Administration for the President of the Russian Federation, Moscow, Russian Federation|Orenburg City Clinical Hospital #4, Orenburg, Russian Federation|Orenburg Regional Clinical Donor Blood Center, Orenburg, Russian Federation|Orenburg Regional Clinical Hospital, Orenburg, Russian Federa…		https://ClinicalTrials.gov/show/NCT02827851
117	NCT05016011	Efficacy of Allogeneic UCMSCs for Treating Large Defects Knee Injury	Recruiting	No Results Available	Osteoarthritis, Knee	Biological: Human umbilical cord-derived mesenchymal stem cells (hUC-MSCs)|Procedure: Marrow cellution	Recording of Adverse Events and Serious Adverse Events|International Knee Documentation Committee (IKDC) score|Knee Injury and Osteoarthritis Outcome Score (KOOS)|Visual Analog Score (VAS)|Magnetic resonance imaging (MRI)|Immunohistochemistry (IHC)	Cytopeutics Sdn. Bhd.|Universiti Kebangsaan Malaysia Medical Centre	All	18 Years to 65 Years (Adult, Older Adult)	Phase 2	50	Industry|Other	Interventional	Allocation: Randomized|Intervention Model: Parallel Assignment|Masking: None (Open Label)|Primary Purpose: Treatment	POD0032/CP/R	2020-07-01	2022-06-01	2023-06-01	2021-08-23		2021-08-23	Hospital Canselor Tuanku Muhriz Universiti Kebangsaan Malaysia (HCTM-UKM), Bandar Tun Razak, Wilayah Persekutuan Kuala Lumpur, Malaysia		https://ClinicalTrials.gov/show/NCT05016011
118	NCT01504464	The Effects of Intra-articular Injection of Mesenchymal Stem Cells in Knee Joint Osteoarthritis	Completed	No Results Available	Osteoarthritis	Biological: mesenchymal stem cell|Biological: Placebo	physical function improvement|change in pain density|joint swelling|joint erythema|deterioration of joint function|Allergic reactions	Royan Institute	All	18 Years to 65 Years (Adult, Older Adult)	Phase 2	40	Other	Interventional	Allocation: Randomized|Intervention Model: Parallel Assignment|Masking: Triple (Participant, Investigator, Outcomes Assessor)|Primary Purpose: Treatment	Royan-Bone-010	2012-10-01	2015-09-01	2015-10-01	2012-01-05		2016-05-17	Royan Institute, Tehran, Iran, Islamic Republic of		https://ClinicalTrials.gov/show/NCT01504464
119	NCT02118519	Mesenchymal Stem Cells in Knee Cartilage Injuries	Completed	No Results Available	Articular Cartilage Disorder of Knee|Osteoarthritis, Knee	Biological: Autologous Mesenchymal Stem Cells	Assessing the therapeutic benefits of the injected Autologous Mesenchymal Stem Cells.|Assessment of the articular cartilage healing in osteoarthritic patients through intra articular injection of Autologus Mesenchymal stem cell with/or without supported product.	University of Jordan	All	40 Years to 68 Years (Adult, Older Adult)	Phase 2	13	Other	Interventional	Allocation: Non-Randomized|Intervention Model: Parallel Assignment|Masking: Double (Participant, Investigator)|Primary Purpose: Treatment	KneeUJCTC	2014-01-01	2015-08-01	2015-08-01	2014-04-21		2016-02-24	Cell Therapy Center, Jordan University Hospital, Amman, Jordan		https://ClinicalTrials.gov/show/NCT02118519
120	NCT03800810	Implantation of Allogenic Mesenchymal Stem Cell From Umbilical Cord Blood for Osteoarthritis Management	Unknown status	No Results Available	Osteoarthritis, Knee	Drug: Hyaluronic Acid|Biological: Umbilical Cord Mesenchymal Stem Cell|Biological: Recombinant Human Somatropin	Cartilage T2 map score|IKDC score|WOMAC score|VAS score	Indonesia University	All	30 Years to 80 Years (Adult, Older Adult)	Early Phase 1	9	Other	Interventional	Allocation: Randomized|Intervention Model: Parallel Assignment|Masking: Triple (Participant, Investigator, Outcomes Assessor)|Primary Purpose: Treatment	ISMMSCOA	2015-05-01	2019-05-01	2019-05-01	2019-01-11		2019-01-23	Universitas Indonesia, Jakarta Pusat, Jakarta, Indonesia		https://ClinicalTrials.gov/show/NCT03800810
121	NCT04314661	Mesenchymal Stem Cell Therapy (MSCs) and Conditioned Medium Therapy for Osteoartrithis	Recruiting	No Results Available	Osteoarthritis, Knee	Biological: Arthroscopy with Mesenchymal Stem Cells + Secretome + Secretome|Biological: Arthroscopy with Secretome + Mesenchymal Stem Cells + Secretome|Biological: Non Arthroscopy with Mesenchymal Stem Cells + Secretome + Secretome|Biological: Non Arthroscopy with Secretome + Mesenchymal Stem Cells + Secretome	Visual Analog Scale (VAS)|Western Ontario and McMaster Universities Osteoarthritis Index|Laboratory Asessment|Magnetic Resonance Imaging (MRI) T2 mapping	PT. Prodia Stem Cell Indonesia	All	55 Years to 70 Years (Adult, Older Adult)	Phase 1|Phase 2	20	Industry	Interventional	Allocation: Randomized|Intervention Model: Parallel Assignment|Masking: None (Open Label)|Primary Purpose: Treatment	CT/OA/02/2022	2020-08-03	2024-07-08	2024-12-08	2020-03-19		2022-09-28	Gatot Soebroto Hospital, Jakarta Pusat, DKI Jakarta, Indonesia		https://ClinicalTrials.gov/show/NCT04314661
122	NCT04453111	Efficacy of Bone-marrow-derived and Placenta-derived Multipotent Mesenchymal Stem / Stromal Cells for Osteoarthritis	Unknown status	No Results Available	Knee Osteoarthritis	Biological: Placenta-derived MMSCs|Biological: Bone marrow-derived MMSCs|Drug: Hyalgan 20 mg in 2 ML Prefilled Syringe	Number of participants with adverse events and changes in physical examinations, vital signs and the results of clinical lab tests.|Physical function improvement measured by Western Ontario and McMaster Universities Arthritis Index (WOMAC).|Radiographic evidence. Whole-Organ Magnetic Resonance Imaging Score (WORMS)|Quality of Life (QOL) assessment|The Visual Analog Scale (VAS) assessment	Institute of Cell Therapy|The Institute of Traumatology and Orthopedics of NAMS of Ukraine|Kyiv City Clinical Hospital 鈩?6	All	18 Years to 75 Years (Adult, Older Adult)	Phase 1|Phase 2	45	Industry|Other	Interventional	Allocation: Non-Randomized|Intervention Model: Parallel Assignment|Masking: None (Open Label)|Primary Purpose: Treatment	#7/09.26.2018	2020-01-02	2021-08-01	2021-10-01	2020-07-01		2020-07-07	Institute of Cell Therapy, Kyiv, Ukraine		https://ClinicalTrials.gov/show/NCT04453111
123	NCT04222140	Early Regenerative Intervention for Post-Traumatic Osteoarthritis	Unknown status	No Results Available	Post-Traumatic Osteoarthritis of Knee	Combination Product: ERIPTO Protocol|Biological: BMAC Only	Radiographic Changes|Subjective Knee Symptom Changes	Affinity Health Research Institute|Genesis Orthopedics and Sports Medicine|The Center for Primary Care and Sports Medicine	All	25 Years to 60 Years (Adult)	Not Applicable	40	Other	Interventional	Allocation: Randomized|Intervention Model: Parallel Assignment|Masking: Single (Participant)|Primary Purpose: Treatment	ERIPTO	2020-08-01	2021-08-01	2021-09-01	2020-01-09		2020-01-09	The Center for Primary Care and Sports Medicine, Aurora, Illinois, United States|Affinity Health Research Institute, Oak Brook, Illinois, United States|Genesis Orthopedics and Sports Medicine, Oak Brook, Illinois, United States		https://ClinicalTrials.gov/show/NCT04222140
124	NCT03164083	The Effects of Stromal Vascular Fraction and Mesenchymal Stem Cells as Intra-articular Injection in Knee Joint Osteoarthritis	Withdrawn	No Results Available	Osteoarthritis	Biological: Mesenchymal stem cell|Biological: Placebo	physical function improvement|Change in pain density|Joint swelling|Joint erythema|Deterioration of joint function|Allergic reactions	SCARM Institute, Tabriz, Iran	All	25 Years to 65 Years (Adult, Older Adult)	Phase 2	0	Other	Interventional	Allocation: Randomized|Intervention Model: Parallel Assignment|Masking: Triple (Participant, Investigator, Outcomes Assessor)|Primary Purpose: Treatment	SCARM-Osteoarthritis-001	2019-11-10	2020-08-21	2020-12-05	2017-05-23		2020-03-18	SCARM Institute, Tabriz, Iran, Islamic Republic of		https://ClinicalTrials.gov/show/NCT03164083
125	NCT04815902	Use of Senolytic and Anti-Fibrotic Agents to Improve the Beneficial Effect of Bone Marrow Stem Cells for Osteoarthritis	Recruiting	No Results Available	Osteoarthritis, Knee	Drug: Fisetin|Drug: Losartan|Drug: Placebo - Losartan|Drug: Placebo Fisetin	Incidence of Treatment-Emergent Adverse Events|Morphological and Quantitative Magnetic Resonance Imaging (MRI)|Evaluation of patient reported outcome (PRO) for quality of life|Evaluation of patient reported outcome (PRO) for knee functions (WOMAC)|Evaluation of patient reported outcome (PRO) for knee functions (Tegner)|Evaluation of patient reported outcome (PRO) for knee functions (IKDC)|Patient…	Steadman Philippon Research Institute|National Institute of Arthritis and Musculoskeletal and Skin Diseases (NIAMS)	All	40 Years to 85 Years (Adult, Older Adult)	Phase 1|Phase 2	100	Other|NIH	Interventional	Allocation: Randomized|Intervention Model: Parallel Assignment|Masking: Quadruple (Participant, Care Provider, Investigator, Outcomes Assessor)|Primary Purpose: Treatment	2020-15|1UG3AR077748-01	2021-05-18	2025-02-01	2025-06-01	2021-03-25		2022-10-10	The Steadman Clinic, Vail, Colorado, United States		https://ClinicalTrials.gov/show/NCT04815902
126	NCT04598854	Intravascular Laser Irradiation of Blood for Osteoarthritis of Knee	Unknown status	No Results Available	Osteoarthritis, Knee	Device: Intravascular laser irradiation of blood|Device: Intravascular laser irradiation of blood (Sham)	Visual Analogue Scale (VAS) of the degree of pain|The Western Ontario and McMaster Universities Arthritis Index (WOMAC)|Lequesne 's severity index|Balance function test|Serum Interleukin 6 (IL6)|Serum cartilage oligomeric matrix protein (COMP)|Serum procollagen type II N-terminal propeptide (PIIANP)|Serum calcitonin gene-related peptide (CGRP)|Substance P|The number of synovium-derived stem cell …	Tri-Service General Hospital|Ministry of Science and Technology, Taiwan	All	50 Years to 75 Years (Adult, Older Adult)	Not Applicable	20	Other	Interventional	Allocation: Randomized|Intervention Model: Parallel Assignment|Masking: Double (Participant, Investigator)|Primary Purpose: Treatment	109WFE0110237	2020-10-01	2021-04-01	2021-07-01	2020-10-22		2020-10-26			https://ClinicalTrials.gov/show/NCT04598854
127	NCT03408145	Stem Cell and Growth Factor Injury and Arthritis Clinical Research Study	Completed	No Results Available	Osteoarthritis, Knee	Device: Hyaluronic Acid|Device: Amniotic Tissue Allograft|Drug: Saline	Knee Joint Chemical Profile|VAS Pain scale|Function	The Stone Research Foundation for Sports Medicine and Arthritis	All	18 Years and older (Adult, Older Adult)	Not Applicable	88	Other	Interventional	Allocation: Randomized|Intervention Model: Sequential Assignment|Masking: Single (Participant)|Primary Purpose: Treatment	SRF-037	2018-01-04	2019-10-10	2020-10-10	2018-01-23		2021-03-25	Stone Research Foundation, San Francisco, California, United States		https://ClinicalTrials.gov/show/NCT03408145
128	NCT02674399	A Phase 2 Study to Evaluate the Efficacy and Safety of JointStem in Treatment of Osteoarthritis	Completed	Has Results	Osteoarthritis, Knee	Drug: JointStem|Drug: Synvisc-One	Change From Baseline on Western Ontario and McMaster Universities Arthritis Index (WOMAC) Score in JointStem Group|Change From Baseline on Visual Analog Scale (VAS) in JointStem Group|MRI Improvement Evaluation in JointStem Group|Change From Baseline on WOMAC Between JointStem and Positive Control Groups|Change From Baseline on VAS Between JointStem and Positive Control Groups|Change From Baselin…	Nature Cell Co. Ltd.|KCRN Research, LLC	All	22 Years to 60 Years (Adult)	Phase 2	28	Industry	Interventional	Allocation: Randomized|Intervention Model: Parallel Assignment|Masking: Triple (Participant, Investigator, Outcomes Assessor)|Primary Purpose: Treatment	JS-OAP2-US01	2016-02-16	2018-03-12	2018-12-28	2016-02-04	2021-07-13	2021-08-10	Orthopedic Pain Specialists, Santa Monica, California, United States|Walnut Creek, California, United States	"Study Protocol", https://ClinicalTrials.gov/ProvidedDocs/99/NCT02674399/Prot_000.pdf|"Statistical Analysis Plan", https://ClinicalTrials.gov/ProvidedDocs/99/NCT02674399/SAP_001.pdf|"Informed Consent Form", https://ClinicalTrials.gov/ProvidedDocs/99/NCT02674399/ICF_002.pdf	https://ClinicalTrials.gov/show/NCT02674399
129	NCT03028428	Intra-articular Injection of MSCs in Treatment of Knee OA	Unknown status	No Results Available	Osteoarthritis|Stem Cells|MSC	Biological: Placenta Derived Mesenchymal Stem Cell|Drug: Sodium Hyaluronate	adverse events|radiographic evidence|WOMAC assessment|VAS|SF-36	Affiliated Hospital of Jiangsu University	All	40 Years to 75 Years (Adult, Older Adult)	Phase 2	1	Other	Interventional	Allocation: Randomized|Intervention Model: Parallel Assignment|Masking: Quadruple (Participant, Care Provider, Investigator, Outcomes Assessor)|Primary Purpose: Treatment	AHJiangsuU-FSK-MSC-OA	2016-12-01	2018-12-01	2019-12-01	2017-01-23		2018-01-30			https://ClinicalTrials.gov/show/NCT03028428
130	NCT04205656	Prospective Evaluation of PRP and BMC Treatment to Accelerate Healing After ACL Reconstruction	Recruiting	No Results Available	Osteoarthritis, Knee	Biological: Leukocyte-Poor Platelet Rich Plasma (LP-PRP)|Biological: Bone Marrow Concentrate (BMC)|Other: Control group (Placebo)	Incidence of Treatment-Emergent Adverse Events|Patient reported outcome questionnaire|Measure signature cellular profile of BMC|Measure plasma levels of pro-inflammatory factors in BMC|Measure plasma levels of pro-inflammatory factors in LP-PRP|Quantitative Magnetic Resonance Imaging (MRI)|DSX: three dimensional (3D) to measure motion of the knee using dynamix x-ray software|Computerized tomograp…	Steadman Philippon Research Institute|United States Department of Defense|Office of Naval Research (ONR)	All	16 Years to 50 Years (Child, Adult)	Phase 1|Phase 2	99	Other|U.S. Fed	Interventional	Allocation: Randomized|Intervention Model: Parallel Assignment|Masking: Single (Outcomes Assessor)|Primary Purpose: Treatment	2019-13	2020-01-02	2023-12-01	2023-12-01	2019-12-19		2022-03-02	181 West Meadow Drive, Suite 1000, Vail, Colorado, United States		https://ClinicalTrials.gov/show/NCT04205656
131	NCT05484856	Evaluation of Clinical Efficacy of Autologous Adipose Tissue Derived ADSCSs in Treatment of Osteoarthritis (OA)	Completed	No Results Available	Osteoarthritis, Knee	Biological: Autologous adipose tissue derived stromal cells	changes in womac score|changes in cartilage thickness as assessed on 1.5 T MRI|changes in joint space width	Dr. Himanshu Bansal Foundation	All	50 Years to 75 Years (Adult, Older Adult)	Phase 1|Phase 2	140	Other	Interventional	Allocation: N/A|Intervention Model: Single Group Assignment|Masking: None (Open Label)|Primary Purpose: Treatment	AAH/CLINICALTRIAL/01/2016	2016-05-16	2020-06-27	2021-02-25	2022-08-02		2022-08-02	Anupam Hospital, Rudrapur, Uttarakhand, India		https://ClinicalTrials.gov/show/NCT05484856
132	NCT03648463	Use of MRI Labeling Technique to Track Mesenchymal Stem Cell Survival in Orthopaedic Conditions	Withdrawn	No Results Available	Cartilage Degeneration|Rotator Cuff Tear|Osteoarthritis, Knee	Procedure: arthroscopy of the affected knee/ Bone Marrow Concentrate Injection	Integration of the mesenchymal stem cells.|Knee Injury and Osteoarthritis Outcome Score (pain subscale)	Stanford University	All	30 Years to 70 Years (Adult, Older Adult)	Not Applicable	0	Other	Interventional	Allocation: Randomized|Intervention Model: Parallel Assignment|Masking: Double (Participant, Outcomes Assessor)|Primary Purpose: Treatment	IRB-46711	2019-10-01	2020-12-31	2020-12-31	2018-08-27		2022-08-29			https://ClinicalTrials.gov/show/NCT03648463
133	NCT02642848	Clinical Outcomes of Open Wedge High Tibial Osteotomy With Autologous Bone Marrow or Adipose-derived Stem Cell Therapy	Unknown status	No Results Available	Osteoarthritis|Genu Varum	Procedure: HTO with microfracture|Procedure: Transplantation of bone marrow stem cell|Procedure: Transplantation of adipose derived stem cell	Knee score|MRI|Arthroscopic finding	Dongsik Chae|Catholic Kwandong University	All	15 Years to 65 Years (Child, Adult, Older Adult)	Not Applicable	52	Other	Interventional	Allocation: Randomized|Intervention Model: Parallel Assignment|Masking: None (Open Label)|Primary Purpose: Treatment	IS15OISI0021	2015-06-01	2016-12-01	2017-12-01	2015-12-30		2016-01-05	International St. Mary's Hospital, Incheon, Korea, Republic of		https://ClinicalTrials.gov/show/NCT02642848
134	NCT03067870	Transplantation of Autologous Bone Marrow Derived Stem Cells in Patients With Rheumatoid Arthritis	Unknown status	No Results Available	RheumatoId Arthritis|Osteoarthritis, Knee|Osteoarthritis, Hip	Biological: Stem Cell Transplantation	Evaluation of Pain Reduction measured by VAS scaling|Evaluation of the Physical Activity measure by WOMAC scoring|Evaluation the resurfacing of articular cartilage by MRI	Stem Cells Arabia	All	17 Years to 75 Years (Child, Adult, Older Adult)	Phase 1	100	Other	Interventional	Allocation: N/A|Intervention Model: Single Group Assignment|Masking: None (Open Label)|Primary Purpose: Treatment	SCA-RA1	2016-11-01	2021-12-01	2022-02-01	2017-03-01		2020-03-17			https://ClinicalTrials.gov/show/NCT03067870
135	NCT03790189	Subchondral and Intra-articular Application of Bone Marrow Concentrate for Knee Unicompartmental OA	Unknown status	No Results Available	Osteoarthritis, Knee|Cartilage Degeneration	Biological: Subchondral and intra-articular injection of BMC	Change in IKDC (International Knee Documentation Committee) subjective score|Variation in KOOS (Knee Injury and Osteoarthritis Outcome) Score|VAS (Visual Analogue Scale) for pain|MRI (Magnetic Resonance Imaging) Changes in subchondral bone edema and cartilage status from basal to 12 months' follow-up	Istituto Clinico Humanitas	All	35 Years to 75 Years (Adult, Older Adult)	Not Applicable	25	Other	Interventional	Allocation: N/A|Intervention Model: Single Group Assignment|Masking: None (Open Label)|Primary Purpose: Treatment	172797	2019-01-01	2021-07-01	2021-11-01	2018-12-31		2018-12-31	Istituto Clinico Humanitas, Rozzano, Milano, Italy		https://ClinicalTrials.gov/show/NCT03790189
136	NCT02370823	A Controlled Surveillance of the Osteoarthritic Knee Microenvironment With Regenexx庐 SD Treatment	Terminated	No Results Available	Osteoarthritis, Knee	Procedure: Regenexx SD	Median change in protein concentration or percentage of cellular subpopulations|Mean Change in Pain Scale from baseline to 6 weeks|Mean Change in IKDC Scores from baseline to 6 weeks|Incidence and time to resolution of post-operative complications and adverse events|Incidence and time to re-injection/re-operation	Regenexx, LLC	All	35 Years to 85 Years (Adult, Older Adult)		20	Industry	Observational	Observational Model: Cohort|Time Perspective: Prospective	RSI2014-LAB01	2015-02-01	2018-03-01	2018-03-01	2015-02-25		2018-03-30	Centeno-Schultz Clinic, Broomfield, Colorado, United States		https://ClinicalTrials.gov/show/NCT02370823
137	NCT02696876	Synovium Brushing to Augmented Microfracture for Improved Cartilage Repair	Recruiting	No Results Available	Defect of Articular Cartilage|Cartilage Injury|Osteoarthritis, Knee	Device: Arthroscopic synovial brushing|Procedure: Microfracture	The mean change in the number of MSCs present in the knee pre- and post- microfracture/microfracture plus arthroscopic synovial brushing.|Number of patients whose clinical effusion scores improve at 3, 6 and 12 months|Number of patients whose semi-quantitative MRI cartilage scores improve at 6 and 12 months|Median KOOS scores at 3, 6 and 12 months (pain; other symptoms; function in daily living; …	University of Leeds|The Leeds Teaching Hospitals NHS Trust	All	16 Years to 55 Years (Child, Adult)	Not Applicable	20	Other	Interventional	Allocation: Randomized|Intervention Model: Parallel Assignment|Masking: Triple (Participant, Investigator, Outcomes Assessor)|Primary Purpose: Treatment	RR15/173	2017-01-01	2021-12-01	2021-12-01	2016-03-02		2021-04-28	Chapel Allerton Orthopaedic Centre, Leeds Teaching Hospitals NHS Trust, Leeds, West Yorkshire, United Kingdom		https://ClinicalTrials.gov/show/NCT02696876
138	NCT02291926	Human Umbilical Cord Mesenchymal Stem Cell Transplantation in Articular Cartilage Defect	Completed	No Results Available	Cartilage Diseases|Osteoarthritis	Biological: Human umbilical cord mesenchymal stem cells	Severity of adverse events|Magnetic resonance imaging (MRI) of the knee|Western Ontario and McMaster Universities Osteoarthritis Index (WOMAC)	Shenzhen Hornetcorn Bio-technology Company, LTD|Fifth Affiliated Hospital of Guangzhou Medical University	All	18 Years to 75 Years (Adult, Older Adult)	Phase 1	20	Industry|Other	Interventional	Allocation: N/A|Intervention Model: Single Group Assignment|Masking: None (Open Label)|Primary Purpose: Treatment	HYK-Articular Cartilage Defect	2014-12-01	2016-07-01	2016-12-01	2014-11-17		2017-05-10	The Fifth Affiliated Hospital Immunotherapy center, Guangzhou, Guangdong, China		https://ClinicalTrials.gov/show/NCT02291926
139	NCT05440370	Clinical Trial to Evaluate the Efficacy and Safety of MegaCarti庐 in Knee Cartilage Defects	Active, not recruiting	No Results Available	Osteoarthritis, Knee	Device: MegaCarti庐|Procedure: Microfracture	MOCART score|Comparison of IKDC score|Comparison of VAS score|Comparison of KOOS score|Comparison of WOMAC score|Comparison of Kellgren-Lawrence grade|Frequency of rescue medication	L&C Bio	All	19 Years to 65 Years (Adult, Older Adult)	Not Applicable	90	Industry	Interventional	Allocation: Randomized|Intervention Model: Parallel Assignment|Masking: Double (Participant, Outcomes Assessor)|Primary Purpose: Treatment	LNC-MECA-001	2020-04-16	2022-06-10	2027-01-31	2022-06-30		2022-06-30	National Health Insurance Service Ilsan Hospital, Goyang-si, Gyeonggi-do, Korea, Republic of|Korea University Anam Hospital, Seoul, Korea, Republic of|Yonsei University Health System, Severance Hospital, Seoul, Korea, Republic of|Yonsei University Health System, Gangnam Severance Hospital, Seoul, Korea, Republic of		https://ClinicalTrials.gov/show/NCT05440370
140	NCT01041001	Study to Compare Efficacy and Safety of Cartistem and Microfracture in Patients With Knee Articular Cartilage Injury	Completed	No Results Available	Cartilage Injury|Osteoarthritis	Biological: Cartistem|Procedure: Microfracture treatment	ICRS Cartilage Repair Assessment will follow to determine the appropriate grade. The treatment will be considered efficacious if the ICRS grade drops by at least 1 grade or more from baseline to week 48.|Degree of improvement in the grade of joint pain measured on a 100-mm VAS (Visual Analogue Scale)|Grade of cartilage regeneration in patients who agreed to a biopsy during arthroscopy at week 48|…	Medipost Co Ltd.	All	18 Years and older (Adult, Older Adult)	Phase 3	104	Industry	Interventional	Allocation: Randomized|Intervention Model: Parallel Assignment|Masking: None (Open Label)|Primary Purpose: Treatment	MP-CRP-005	2009-02-01	2010-12-01	2011-01-01	2009-12-30		2017-04-20	Gachon University Gil Hospital, Incheon, Gyunggido, Korea, Republic of|Inha University Hospital, Incheon, Korea, Republic of|Hanyang University Medical Center, Seoul, Korea, Republic of|Seoul Veterans Hospital, Seoul, Korea, Republic of|Samsung Medical Center, Seoul, Korea, Republic of|Asan Medical Center, Seoul, Korea, Republic of|Korea University Guro Hospital, Seoul, Korea, Republic of|Ewha Wo…		https://ClinicalTrials.gov/show/NCT01041001
141	NCT05447767	Prediction AlgoriThm for regeneraTive Medicine Approach in knEe OA: New Decision-making Process Based on Patient pRofiliNg	Recruiting	No Results Available	Osteoarthritis, Knee	Device: KIT BMAC AND at-SVF FIDIA	Prediction AlgoriThm for regeneraTive Medicine Approach in knEe OA: New Decision-making Process Based on Patient pRofiliNg	Istituto Clinico Humanitas|Ministero della Salute, Italy|Fidia Farmaceutici s.p.a.	All	18 Years to 75 Years (Adult, Older Adult)	Phase 2	240	Other|Industry	Interventional	Allocation: Randomized|Intervention Model: Parallel Assignment|Masking: None (Open Label)|Primary Purpose: Other	2921	2021-09-27	2023-03-27	2024-09-27	2022-07-07		2022-07-07	Humanitas Research Hospital, Rozzano, Milan, Italy		https://ClinicalTrials.gov/show/NCT05447767
142	NCT01626677	Follow-Up Study of CARTISTEM庐 Versus Microfracture for the Treatment of Knee Articular Cartilage Injury or Defect	Completed	No Results Available	Degenerative Osteoarthritis|Defect of Articular Cartilage	Biological: CARTISTEM|Procedure: Microfracture	Degree of improvement in knee assessments compared to the active control (microfracture)|Number of subjects with adverse events	Medipost Co Ltd.|Dong-A Pharmaceutical Co., Ltd.	All	18 Years and older (Adult, Older Adult)	Phase 3	103	Industry	Interventional	Allocation: Randomized|Intervention Model: Parallel Assignment|Masking: None (Open Label)|Primary Purpose: Treatment	CARTISTEM_CR_F/U	2012-06-01	2015-05-01	2015-05-01	2012-06-25		2017-04-20	Inha University Hospital, Incheon, Korea, Republic of|Gachon University Gil Hospital, Incheon, Korea, Republic of|Kangbuk Samsung Hospital, Seoul, Korea, Republic of|Hanyang University Medical Center, Seoul, Korea, Republic of|Seoul Veterans Hospital, Seoul, Korea, Republic of|Samsung Medical Center, Seoul, Korea, Republic of|Gangnam Severance Hospital, Seoul, Korea, Republic of|Asan Medical Cent…		https://ClinicalTrials.gov/show/NCT01626677
143	NCT03579407	Open Ended Trocar vs. Fenestrated Blunt Trocar in Bone Marrow Aspirate for Osteoarthritis	Terminated	No Results Available	Osteoarthritis, Knee	Procedure: BMA cell therapy injection	Change in Knee injury and Osteoarthritis Outcome Score (KOOS)|Change in Visual Analog Pain Scale (VAS) of affected knee|Change in Lysholm Score|Change in Tegner Score|Visual Analog Pain Scale (VAS) of aspiration site	Advanced Orthopaedic Specialists	All	18 Years to 79 Years (Adult, Older Adult)	Not Applicable	15	Other	Interventional	Allocation: Randomized|Intervention Model: Parallel Assignment|Masking: Double (Participant, Outcomes Assessor)|Primary Purpose: Other	bmacneedle	2019-01-10	2020-07-01	2020-07-01	2018-07-06		2021-07-23	Advanced Orthopaedic Specialists, Fayetteville, Arkansas, United States		https://ClinicalTrials.gov/show/NCT03579407
144	NCT01088191	Safety and Efficacy Study of MSB-CAR001 in Subjects 6 Weeks Post an Anterior Cruciate Ligament Reconstruction	Completed	No Results Available	Anterior Cruciate Ligament Injury|Osteoarthritis	Biological: MSB-CAR001 Combined With Hyaluronan|Drug: Hyaluronan	To determine the overall safety of MSB-CAR001 plus carrier using physical examinations, vital signs, treatment emergent adverse events (TEAEs), and the results of clinical lab tests (hematology, serum chemistry, inflammation, and immunology).|To evaluate the overall efficacy with MSB-CAR001 plus Hyaluronan compared to Hyaluronan alone using MRI scans and x-ray of the involved knee joint and acces…	Mesoblast, Ltd.	All	18 Years to 40 Years (Adult)	Phase 1|Phase 2	17	Industry	Interventional	Allocation: Randomized|Intervention Model: Parallel Assignment|Masking: Double (Participant, Outcomes Assessor)|Primary Purpose: Treatment	MSB-CAR001	2009-03-01	2013-11-01	2014-10-01	2010-03-17		2018-08-15	Emeritus Research, Malvern East, Victoria, Australia		https://ClinicalTrials.gov/show/NCT01088191
145	NCT02219113	Effectiveness and Safety of Autologous ADRC for Treatment of Degenerative Damage of Knee Articular Cartilage	Completed	No Results Available	Knee Joint Osteoarthritis	Procedure: Arthroscopic surgery|Procedure: Liposuction|Device: ADRC isolation|Other: Intraarticular administration of autologous ADRC	Number of serious adverse events (SAEs) and serious adverse reactions (SARs)|Quality of life monitoring|Knee pain intensity monitoring|Changes in knee joint structures|Changes in knee function	Central Clinical Hospital w/Outpatient Health Center of Business Administration for the President of Russian Federation|I.M. Sechenov First Moscow State Medical University	All	20 Years to 85 Years (Adult, Older Adult)	Phase 1|Phase 2	12	Other	Interventional	Allocation: N/A|Intervention Model: Single Group Assignment|Masking: None (Open Label)|Primary Purpose: Treatment	RU-CCH-03-02-14	2014-07-01	2016-12-01	2017-04-01	2014-08-18		2017-07-21	Federal State Budgetary Institution "Central Clinical Hospital with Outpatient Health Center" of the Business Administration for the President of the Russian Federation; Center for Biomedical Technologies, Moscow, Russian Federation		https://ClinicalTrials.gov/show/NCT02219113

## Sheet: Sheet1
Study Designs
Allocation: N/A|Intervention Model: Single Group Assignment|Masking: None (Open Label)|Primary Purpose: Treatment
Allocation: N/A|Intervention Model: Single Group Assignment|Masking: None (Open Label)|Primary Purpose: Treatment
Allocation: N/A|Intervention Model: Single Group Assignment|Masking: None (Open Label)|Primary Purpose: Treatment
Allocation: Randomized|Intervention Model: Single Group Assignment|Masking: Double (Participant, Investigator)|Primary Purpose: Treatment
Allocation: Randomized|Intervention Model: Parallel Assignment|Masking: Double (Participant, Investigator)|Primary Purpose: Treatment												随机	2
Allocation: Randomized|Intervention Model: Parallel Assignment|Masking: None (Open Label)|Primary Purpose: Treatment												随机	0
Allocation: Non-Randomized|Intervention Model: Single Group Assignment|Masking: None (Open Label)|Primary Purpose: Treatment
Allocation: Randomized|Intervention Model: Parallel Assignment|Masking: None (Open Label)|Primary Purpose: Treatment												随机	0
Allocation: Randomized|Intervention Model: Parallel Assignment|Masking: Quadruple (Participant, Care Provider, Investigator, Outcomes Assessor)|Primary Purpose: Treatment												随机	2
Intervention Model: Parallel Assignment|Masking: Single (Investigator)|Primary Purpose: Treatment
Allocation: Randomized|Intervention Model: Parallel Assignment|Masking: Single (Investigator)|Primary Purpose: Treatment												随机	1
Allocation: Randomized|Intervention Model: Parallel Assignment|Masking: Double (Participant, Investigator)|Primary Purpose: Treatment												随机	2
Allocation: Randomized|Intervention Model: Parallel Assignment|Masking: Single (Participant)|Primary Purpose: Treatment												随机	1
Allocation: Non-Randomized|Intervention Model: Sequential Assignment|Masking: None (Open Label)|Primary Purpose: Treatment
Allocation: N/A|Intervention Model: Single Group Assignment|Masking: None (Open Label)|Primary Purpose: Treatment
Allocation: N/A|Intervention Model: Single Group Assignment|Masking: None (Open Label)|Primary Purpose: Treatment
Allocation: N/A|Intervention Model: Single Group Assignment|Masking: None (Open Label)|Primary Purpose: Treatment
Allocation: N/A|Intervention Model: Single Group Assignment|Masking: None (Open Label)|Primary Purpose: Treatment
Allocation: Randomized|Intervention Model: Parallel Assignment|Masking: Single (Outcomes Assessor)|Primary Purpose: Treatment												随机	1
Allocation: Non-Randomized|Intervention Model: Parallel Assignment|Masking: Single (Participant)|Primary Purpose: Treatment
Allocation: Randomized|Intervention Model: Parallel Assignment|Masking: Double (Participant, Outcomes Assessor)|Primary Purpose: Treatment												随机	2
Allocation: Randomized|Intervention Model: Parallel Assignment|Masking: Double (Participant, Outcomes Assessor)|Primary Purpose: Treatment												随机	2
Allocation: Randomized|Intervention Model: Parallel Assignment|Masking: None (Open Label)|Primary Purpose: Treatment												随机	0
Allocation: Randomized|Intervention Model: Parallel Assignment|Masking: Single (Participant)|Primary Purpose: Treatment												随机	1
Allocation: Randomized|Intervention Model: Parallel Assignment|Masking: None (Open Label)|Primary Purpose: Other												随机	0
Allocation: N/A|Intervention Model: Single Group Assignment|Masking: None (Open Label)|Primary Purpose: Treatment
Allocation: Randomized|Intervention Model: Parallel Assignment|Masking: Single (Outcomes Assessor)|Primary Purpose: Treatment												随机	1
Allocation: Randomized|Intervention Model: Parallel Assignment|Masking: Single (Participant)|Primary Purpose: Basic Science												随机	1
Allocation: N/A|Intervention Model: Single Group Assignment|Masking: None (Open Label)|Primary Purpose: Treatment
Allocation: Randomized|Intervention Model: Parallel Assignment|Masking: Single (Participant)|Primary Purpose: Treatment												随机	1
Allocation: N/A|Intervention Model: Single Group Assignment|Masking: None (Open Label)|Primary Purpose: Treatment
Allocation: Randomized|Intervention Model: Parallel Assignment|Masking: Single (Participant)|Primary Purpose: Treatment												随机	1
Allocation: Randomized|Intervention Model: Parallel Assignment|Masking: Single (Participant)|Primary Purpose: Treatment												随机	1
Allocation: Randomized|Intervention Model: Parallel Assignment|Masking: Double (Participant, Care Provider)|Primary Purpose: Supportive Care												随机	2
Allocation: Randomized|Intervention Model: Parallel Assignment|Masking: Triple (Participant, Care Provider, Investigator)|Primary Purpose: Treatment												随机	2
Allocation: Non-Randomized|Intervention Model: Sequential Assignment|Masking: None (Open Label)|Primary Purpose: Treatment
Allocation: Randomized|Intervention Model: Parallel Assignment|Masking: Quadruple (Participant, Care Provider, Investigator, Outcomes Assessor)|Primary Purpose: Treatment												随机	2
Allocation: Randomized|Intervention Model: Parallel Assignment|Masking: Single (Investigator)|Primary Purpose: Treatment												随机	1
Allocation: Non-Randomized|Intervention Model: Parallel Assignment|Masking: None (Open Label)|Primary Purpose: Treatment
Allocation: Randomized|Intervention Model: Parallel Assignment|Masking: Single (Outcomes Assessor)|Primary Purpose: Treatment												随机	1
Allocation: N/A|Intervention Model: Single Group Assignment|Masking: None (Open Label)|Primary Purpose: Treatment
Allocation: Randomized|Intervention Model: Parallel Assignment|Masking: Quadruple (Participant, Care Provider, Investigator, Outcomes Assessor)|Primary Purpose: Treatment												随机	2
Allocation: N/A|Intervention Model: Single Group Assignment|Masking: None (Open Label)|Primary Purpose: Other
Allocation: Randomized|Intervention Model: Parallel Assignment|Masking: Quadruple (Participant, Care Provider, Investigator, Outcomes Assessor)|Primary Purpose: Treatment												随机	2
Allocation: Randomized|Intervention Model: Parallel Assignment|Masking: None (Open Label)|Primary Purpose: Treatment												随机	0
Allocation: Non-Randomized|Intervention Model: Parallel Assignment|Masking: None (Open Label)|Primary Purpose: Treatment
Allocation: Randomized|Intervention Model: Parallel Assignment|Masking: Single (Outcomes Assessor)|Primary Purpose: Treatment												随机	1
Allocation: Randomized|Intervention Model: Parallel Assignment|Masking: Double (Participant, Investigator)|Primary Purpose: Treatment												随机	2
Allocation: Randomized|Intervention Model: Crossover Assignment|Masking: Single (Participant)|Primary Purpose: Treatment												随机	1
Allocation: Randomized|Intervention Model: Parallel Assignment|Masking: Double (Participant, Investigator)|Primary Purpose: Treatment												随机	2
Allocation: N/A|Intervention Model: Single Group Assignment|Masking: None (Open Label)|Primary Purpose: Treatment
Allocation: Randomized|Intervention Model: Parallel Assignment|Masking: Quadruple (Participant, Care Provider, Investigator, Outcomes Assessor)|Primary Purpose: Treatment												随机	2
Allocation: Randomized|Intervention Model: Parallel Assignment|Masking: None (Open Label)|Primary Purpose: Treatment												随机	0
Allocation: Non-Randomized|Intervention Model: Parallel Assignment|Masking: None (Open Label)|Primary Purpose: Treatment
Allocation: N/A|Intervention Model: Single Group Assignment|Masking: None (Open Label)|Primary Purpose: Treatment
Allocation: Randomized|Intervention Model: Parallel Assignment|Masking: Single (Participant)|Primary Purpose: Treatment												随机	1
Allocation: Non-Randomized|Intervention Model: Parallel Assignment|Masking: None (Open Label)|Primary Purpose: Treatment
Allocation: Non-Randomized|Intervention Model: Single Group Assignment|Masking: None (Open Label)|Primary Purpose: Treatment
Allocation: Randomized|Intervention Model: Parallel Assignment|Masking: Double (Participant, Investigator)|Primary Purpose: Treatment												随机	2
Allocation: Non-Randomized|Intervention Model: Parallel Assignment|Masking: None (Open Label)|Primary Purpose: Treatment
Allocation: Randomized|Intervention Model: Parallel Assignment|Masking: Single (Participant)|Primary Purpose: Treatment												随机	1
Allocation: Non-Randomized|Intervention Model: Parallel Assignment|Masking: None (Open Label)|Primary Purpose: Treatment
Allocation: Randomized|Intervention Model: Parallel Assignment|Masking: Double (Participant, Investigator)|Primary Purpose: Treatment												随机	2
Allocation: Randomized|Intervention Model: Parallel Assignment|Masking: Triple (Participant, Investigator, Outcomes Assessor)|Primary Purpose: Treatment												随机	2
Allocation: Randomized|Intervention Model: Parallel Assignment|Masking: Double (Participant, Investigator)|Primary Purpose: Treatment												随机	2
Observational Model: Cohort|Time Perspective: Prospective
Allocation: Randomized|Intervention Model: Parallel Assignment|Masking: Double (Participant, Investigator)|Primary Purpose: Treatment												随机	2
Allocation: N/A|Intervention Model: Sequential Assignment|Masking: None (Open Label)|Primary Purpose: Treatment
Allocation: N/A|Intervention Model: Single Group Assignment|Masking: None (Open Label)|Primary Purpose: Treatment
Allocation: N/A|Intervention Model: Single Group Assignment|Masking: None (Open Label)|Primary Purpose: Treatment
Allocation: Randomized|Intervention Model: Single Group Assignment|Masking: Single (Participant)|Primary Purpose: Treatment
Allocation: N/A|Intervention Model: Single Group Assignment|Masking: None (Open Label)|Primary Purpose: Treatment
Allocation: Randomized|Intervention Model: Parallel Assignment|Masking: None (Open Label)|Primary Purpose: Treatment												随机	0
Allocation: Randomized|Intervention Model: Parallel Assignment|Masking: None (Open Label)|Primary Purpose: Treatment												随机	0
Allocation: Randomized|Intervention Model: Parallel Assignment|Masking: None (Open Label)|Primary Purpose: Treatment												随机	0
Allocation: N/A|Intervention Model: Single Group Assignment|Masking: None (Open Label)|Primary Purpose: Treatment
Allocation: Randomized|Intervention Model: Parallel Assignment|Masking: Single (Outcomes Assessor)|Primary Purpose: Treatment												随机	1
Allocation: Randomized|Intervention Model: Parallel Assignment|Masking: None (Open Label)|Primary Purpose: Treatment												随机	0
Allocation: N/A|Intervention Model: Single Group Assignment|Masking: None (Open Label)|Primary Purpose: Treatment
Allocation: N/A|Intervention Model: Single Group Assignment|Masking: None (Open Label)|Primary Purpose: Treatment
Allocation: Randomized|Intervention Model: Parallel Assignment|Masking: Double (Participant, Investigator)|Primary Purpose: Treatment												随机	2
Allocation: Non-Randomized|Intervention Model: Parallel Assignment|Masking: None (Open Label)|Primary Purpose: Treatment
Allocation: Randomized|Intervention Model: Parallel Assignment|Masking: Single (Participant)|Primary Purpose: Treatment												随机	1
Allocation: N/A|Intervention Model: Single Group Assignment|Masking: None (Open Label)|Primary Purpose: Treatment
Allocation: N/A|Intervention Model: Single Group Assignment|Masking: None (Open Label)|Primary Purpose: Treatment
Allocation: Randomized|Intervention Model: Parallel Assignment|Masking: Single (Participant)|Primary Purpose: Treatment												随机	1
Allocation: Non-Randomized|Intervention Model: Sequential Assignment|Masking: None (Open Label)|Primary Purpose: Treatment
Allocation: Randomized|Intervention Model: Parallel Assignment|Masking: Double (Participant, Outcomes Assessor)|Primary Purpose: Treatment												随机	2
Allocation: N/A|Intervention Model: Single Group Assignment|Masking: None (Open Label)|Primary Purpose: Treatment
Allocation: Randomized|Intervention Model: Crossover Assignment|Masking: None (Open Label)|Primary Purpose: Treatment												随机	0
Allocation: N/A|Intervention Model: Single Group Assignment|Masking: None (Open Label)|Primary Purpose: Treatment
Allocation: Randomized|Intervention Model: Parallel Assignment|Masking: Double (Participant, Investigator)|Primary Purpose: Treatment												随机	2
Allocation: Randomized|Intervention Model: Parallel Assignment|Masking: Triple (Participant, Investigator, Outcomes Assessor)|Primary Purpose: Treatment												随机	2
Allocation: Non-Randomized|Intervention Model: Single Group Assignment|Masking: None (Open Label)|Primary Purpose: Other
Allocation: Randomized|Intervention Model: Parallel Assignment|Masking: None (Open Label)|Primary Purpose: Treatment												随机	0
Allocation: Randomized|Intervention Model: Parallel Assignment|Masking: Double (Participant, Outcomes Assessor)|Primary Purpose: Treatment												随机	2
Allocation: N/A|Intervention Model: Single Group Assignment|Masking: None (Open Label)|Primary Purpose: Treatment
Allocation: Randomized|Intervention Model: Parallel Assignment|Masking: Triple (Participant, Care Provider, Investigator)|Primary Purpose: Treatment												随机	2
Allocation: N/A|Intervention Model: Single Group Assignment|Masking: None (Open Label)|Primary Purpose: Treatment
Allocation: N/A|Intervention Model: Single Group Assignment|Masking: None (Open Label)|Primary Purpose: Treatment
Allocation: Randomized|Intervention Model: Parallel Assignment|Masking: None (Open Label)|Primary Purpose: Treatment												随机	0
Allocation: Randomized|Intervention Model: Parallel Assignment|Masking: None (Open Label)|Primary Purpose: Treatment												随机	0
Allocation: Randomized|Intervention Model: Parallel Assignment|Masking: Quadruple (Participant, Care Provider, Investigator, Outcomes Assessor)|Primary Purpose: Treatment												随机	2
Allocation: Randomized|Intervention Model: Parallel Assignment|Masking: Double (Participant, Investigator)|Primary Purpose: Treatment												随机	2
Allocation: Randomized|Intervention Model: Parallel Assignment|Masking: Triple (Participant, Investigator, Outcomes Assessor)|Primary Purpose: Treatment												随机	2
Allocation: Non-Randomized|Intervention Model: Parallel Assignment|Masking: None (Open Label)|Primary Purpose: Treatment
Allocation: Randomized|Intervention Model: Parallel Assignment|Masking: Double (Participant, Investigator)|Primary Purpose: Treatment												随机	2
Allocation: Non-Randomized|Intervention Model: Parallel Assignment|Masking: None (Open Label)|Primary Purpose: Treatment
Allocation: Randomized|Intervention Model: Parallel Assignment|Masking: Double (Participant, Outcomes Assessor)|Primary Purpose: Treatment												随机	2
Allocation: Randomized|Intervention Model: Parallel Assignment|Masking: Quadruple (Participant, Care Provider, Investigator, Outcomes Assessor)|Primary Purpose: Treatment												随机	2
Allocation: Randomized|Intervention Model: Parallel Assignment|Masking: None (Open Label)|Primary Purpose: Treatment												随机	0
Allocation: Randomized|Intervention Model: Parallel Assignment|Masking: Single (Outcomes Assessor)|Primary Purpose: Treatment												随机	1
Observational Model: Cohort|Time Perspective: Prospective
Allocation: N/A|Intervention Model: Single Group Assignment|Masking: None (Open Label)|Primary Purpose: Treatment
Allocation: N/A|Intervention Model: Single Group Assignment|Masking: None (Open Label)|Primary Purpose: Treatment
Allocation: Randomized|Intervention Model: Parallel Assignment|Masking: None (Open Label)|Primary Purpose: Treatment												随机	0
Allocation: Randomized|Intervention Model: Parallel Assignment|Masking: Triple (Participant, Investigator, Outcomes Assessor)|Primary Purpose: Treatment												随机	2
Allocation: Non-Randomized|Intervention Model: Parallel Assignment|Masking: Double (Participant, Investigator)|Primary Purpose: Treatment
Allocation: Randomized|Intervention Model: Parallel Assignment|Masking: Triple (Participant, Investigator, Outcomes Assessor)|Primary Purpose: Treatment												随机	2
Allocation: Randomized|Intervention Model: Parallel Assignment|Masking: None (Open Label)|Primary Purpose: Treatment												随机	0
Allocation: Non-Randomized|Intervention Model: Parallel Assignment|Masking: None (Open Label)|Primary Purpose: Treatment
Allocation: Randomized|Intervention Model: Parallel Assignment|Masking: Single (Participant)|Primary Purpose: Treatment												随机	1
Allocation: Randomized|Intervention Model: Parallel Assignment|Masking: Triple (Participant, Investigator, Outcomes Assessor)|Primary Purpose: Treatment												随机	2
Allocation: Randomized|Intervention Model: Parallel Assignment|Masking: Quadruple (Participant, Care Provider, Investigator, Outcomes Assessor)|Primary Purpose: Treatment												随机	2
Allocation: Randomized|Intervention Model: Parallel Assignment|Masking: Double (Participant, Investigator)|Primary Purpose: Treatment												随机	2
Allocation: Randomized|Intervention Model: Sequential Assignment|Masking: Single (Participant)|Primary Purpose: Treatment												随机	1
Allocation: Randomized|Intervention Model: Parallel Assignment|Masking: Triple (Participant, Investigator, Outcomes Assessor)|Primary Purpose: Treatment												随机	2
Allocation: Randomized|Intervention Model: Parallel Assignment|Masking: Quadruple (Participant, Care Provider, Investigator, Outcomes Assessor)|Primary Purpose: Treatment												随机	2
Allocation: Randomized|Intervention Model: Parallel Assignment|Masking: Single (Outcomes Assessor)|Primary Purpose: Treatment												随机	1
Allocation: N/A|Intervention Model: Single Group Assignment|Masking: None (Open Label)|Primary Purpose: Treatment
Allocation: Randomized|Intervention Model: Parallel Assignment|Masking: Double (Participant, Outcomes Assessor)|Primary Purpose: Treatment												随机	2
Allocation: Randomized|Intervention Model: Parallel Assignment|Masking: None (Open Label)|Primary Purpose: Treatment												随机	0
Allocation: N/A|Intervention Model: Single Group Assignment|Masking: None (Open Label)|Primary Purpose: Treatment
Allocation: N/A|Intervention Model: Single Group Assignment|Masking: None (Open Label)|Primary Purpose: Treatment
Observational Model: Cohort|Time Perspective: Prospective
Allocation: Randomized|Intervention Model: Parallel Assignment|Masking: Triple (Participant, Investigator, Outcomes Assessor)|Primary Purpose: Treatment												随机	2
Allocation: N/A|Intervention Model: Single Group Assignment|Masking: None (Open Label)|Primary Purpose: Treatment
Allocation: Randomized|Intervention Model: Parallel Assignment|Masking: Double (Participant, Outcomes Assessor)|Primary Purpose: Treatment												随机	2
Allocation: Randomized|Intervention Model: Parallel Assignment|Masking: None (Open Label)|Primary Purpose: Treatment												随机	0
Allocation: Randomized|Intervention Model: Parallel Assignment|Masking: None (Open Label)|Primary Purpose: Other												随机	0
Allocation: Randomized|Intervention Model: Parallel Assignment|Masking: None (Open Label)|Primary Purpose: Treatment												随机	0
Allocation: Randomized|Intervention Model: Parallel Assignment|Masking: Double (Participant, Outcomes Assessor)|Primary Purpose: Other												随机	2
Allocation: Randomized|Intervention Model: Parallel Assignment|Masking: Double (Participant, Outcomes Assessor)|Primary Purpose: Treatment												随机	2
Allocation: N/A|Intervention Model: Single Group Assignment|Masking: None (Open Label)|Primary Purpose: Treatment
